# Supplementary material for: Loss of Elp3 blocks intestinal tuft cell differentiation via an mTORC1-Atf4 axis
Source: EMBO J. 2024 Jul 31;43(18):6. doi: 10.1038/s44318-024-00184-4 (PMC11405396; doi:10.1038/s44318-024-00184-4)
Supplement: Supplementary file 4 — Source data Fig. 1 [file 44318_2024_184_MOESM4_ESM.zip]

Archive with 28 entries (19 files):
- Figure 1/1A/
- Figure 1/1A/Dclk1 IF quantification WT vs KO mice + Nb J7-J9.xlsx
- Figure 1/1A/IF Dclk1 KO NI.tif
- Figure 1/1A/IF Dclk1 WT NI.tif
- Figure 1/1B/
- Figure 1/1B/L4 larvae count WT KO mice + Nb.xlsx
- Figure 1/1C/
- Figure 1/1C/Egg count WT KO mice + Nb.xlsx
- Figure 1/1D/
- Figure 1/1D/Elp3KO mouse + Nb D7.jpg
- Figure 1/1D/Elp3WT mouse + Nb D7.jpg
- Figure 1/1D/Worm count WT KO mice + Nb.xlsx
- Figure 1/1E/
- Figure 1/1E/ATP quantification on WT vs KO mice + Nb.xlsx
- Figure 1/1F/
- Figure 1/1F/Dclk1 IF quantification WT vs KO mice + Nb J7-J9.xlsx
- Figure 1/1F/IF Dclk1 KO Nb D7.tif
- Figure 1/1F/IF Dclk1 KO Nb D9.tif
- Figure 1/1F/IF Dclk1 KO NI.tif
- Figure 1/1F/IF Dclk1 WT Nb D7.tif
- Figure 1/1F/IF Dclk1 WT Nb D9.tif
- Figure 1/1F/IF Dclk1 WT NI.tif
- Figure 1/1G/
- Figure 1/1G/qPCR analysis Dclk1 Mice WT vs KO + Nb.xlsx
- Figure 1/1H/
- Figure 1/1H/WB uncropped gels.pptx
- Figure 1/1I/
- Figure 1/1I/qPCR analysis tuft receptors.xlsx
