# Supplementary material for: Loss of Elp3 blocks intestinal tuft cell differentiation via an mTORC1-Atf4 axis
Source: EMBO J. 2024 Jul 31;43(18):6. doi: 10.1038/s44318-024-00184-4 (PMC11405396; doi:10.1038/s44318-024-00184-4)
Supplement: Supplementary file 4 — Source data Fig. 1 [file 44318_2024_184_MOESM4_ESM.zip › Figure 1/1B/L4 larvae count WT KO mice + Nb.xlsx]

## Sheet: L4 larvae
L4 larvae in the lung
WT	KO
322	345
386	429
432	378
434	338
436
