# Supplementary material for: Loss of Elp3 blocks intestinal tuft cell differentiation via an mTORC1-Atf4 axis
Source: EMBO J. 2024 Jul 31;43(18):6. doi: 10.1038/s44318-024-00184-4 (PMC11405396; doi:10.1038/s44318-024-00184-4)
Supplement: Supplementary file 4 — Source data Fig. 1 [file 44318_2024_184_MOESM4_ESM.zip › Figure 1/1C/Egg count WT KO mice + Nb.xlsx]

## Sheet: Eggs
					WT								KO
Days post-infection
5		0	0	0	0	0	0			0	0	0	0	0	0	0
6		0	138	0	0	0	0			1594	69	625	1085	1500	0	959
7		256	3496	5555	0	0	3461			31001	7407	16842	14766	17212	26310	32858
8		0	0	3539	0	0	0			13248	9537	10435	15973	17561	35642	32480
9		0	0	683	0	0	0			12500	2500	16316	7639	16141	16371	15119
10		0	0	0	0	0	0			2469	579	7843	2133	3555	5269	5185
11		0	0	0	0	0	0			476	0	777	0	1333	396	289
12		0	0	0	0	0	0			0	0	58	0	43	0	0
15		0	0	0	0	0	0			0	0	0	0	0	0	0
