# Supplementary material for: Loss of Elp3 blocks intestinal tuft cell differentiation via an mTORC1-Atf4 axis
Source: EMBO J. 2024 Jul 31;43(18):6. doi: 10.1038/s44318-024-00184-4 (PMC11405396; doi:10.1038/s44318-024-00184-4)
Supplement: Supplementary file 4 — Source data Fig. 1 [file 44318_2024_184_MOESM4_ESM.zip › Figure 1/1D/Worm count WT KO mice + Nb.xlsx]

## Sheet: Adult worms
Days post-infection					WT								KO
5		111	102	156	113	125	78				275	208	128	172
7		36	0	0	0	0	1				11	119	190	124	100
9		0	0	2	10						39	68	2	0
