# Supplementary material for: Loss of Elp3 blocks intestinal tuft cell differentiation via an mTORC1-Atf4 axis
Source: EMBO J. 2024 Jul 31;43(18):6. doi: 10.1038/s44318-024-00184-4 (PMC11405396; doi:10.1038/s44318-024-00184-4)
Supplement: Supplementary file 4 — Source data Fig. 1 [file 44318_2024_184_MOESM4_ESM.zip › Figure 1/1E/ATP quantification on WT vs KO mice + Nb.xlsx]

## Sheet: ATP quantification
WT
D5	0.697658	0.625472	0.557759	0.525637	0.956366	0.40865	0.571345	0.312817	0.615187	0.756842		1.32785	1.19081	1.03266	0.77378	1.11876	1.22744	0.82911	1.2431	0.589372	0.731686	0.695242	0.713326	1.07269	0.892294	1.13968	1.24707	0.843148	1.00948	1.22239	1.19971	1.04084	1.96173	0.992143	0.824508	0.850619	0.976382	1.55374	1.28177	0.529552	0.828943	1.15354	0.743574	0.493572	0.975301	0.512825	1.31059	1.80617	1.01902
D7	0.441715	0.222599	0.59556	0.208515	0.177441	0.350263	0.0789801	0.111999	0.191402	0.367969	0.238069	0.131555	0.0781759			0.280015	0.284154	0.204456	0.256648	0.222478	0.371224	0.259904
D9	0.125621	0.163987	0.179365	0.163005	0.47884	0.308455	0.176106
KO
D5	0.453776	0.569203	0.491486	0.65112		1.09508	1.62813	0.994013	0.821727	1.82038	1.2671	1.34903	1.90719	1.27433	1.81239	0.527731	1.00777	1.36086	1.57929	0.91672	1.16264	0.816448	0.956579	0.917308	0.629223	1.24048	0.990829	1.68932	1.01344	0.831942	1.60441	0.880797	1.10875	1.1183	0.965477	0.849529	1.14829	0.489969	1.79538	1.54687	1.54042	1.60392	0.677376	0.902712	0.955168
D7	0.816556	0.910186	0.875471	0.614572	0.494902	0.505749	0.253868	0.107692	0.114653	0.313314	0.504571	0.132146	0.111999	0.299119		0.1797	0.28798	0.45171	0.25186	0.3677	0.42032	0.49063	0.40425	0.39889	0.2689	0.28814	0.31183	0.36232	0.251	0.35557	0.37825	0.25243	0.51852	0.56733	0.3251	0.52049	0.5424	0.40656	0.39294	0.30218	0.61834	0.66655	0.51591	0.49322	0.61425	0.44077	0.36696	0.30743	0.34239
D9	0.187216	0.152361	0.391961	0.157439	0.531245	0.346178	0.897018	0.879901	0.936206	0.703629	0.461991	0.913503	0.43428	0.766132
[truncated: 17 more columns]
