# Supplementary material for: Loss of Elp3 blocks intestinal tuft cell differentiation via an mTORC1-Atf4 axis
Source: EMBO J. 2024 Jul 31;43(18):6. doi: 10.1038/s44318-024-00184-4 (PMC11405396; doi:10.1038/s44318-024-00184-4)
Supplement: Supplementary file 4 — Source data Fig. 1 [file 44318_2024_184_MOESM4_ESM.zip › Figure 1/1F/Dclk1 IF quantification WT vs KO mice + Nb J7-J9.xlsx]

## Sheet: Tuft cell quantification
4667	DAPI (mm)	Dckl1 (nb)	Nombre de cellules +/mm		4670	DAPI (mm)	Dckl1 (nb)	Nombre de cellules +/mm		4668	DAPI (mm)	Dckl1 (nb)	Nombre de cellules +/mm			4887 WT J9	DAPI (mm)	Dckl1 (nb)	Nombre de cellules +/mm		8146 WT J9	DAPI (mm)	Dckl1 (nb)	Nombre de cellules +/mm			4733 KO J9	DAPI (mm)	Dckl1 (nb)	Nombre de cellules +/mm			4740 KO J7	DAPI (mm)	Dckl1 (nb)	Nombre de cellules +/mm			4743 KO J7	DAPI (mm)	Dckl1 (nb)	Nombre de cellules +/mm
NI KO					NI WT					WT J7
1	4.48921	8	1.78205		1	3.93963	8	2.03065		1	4.54891	114	25.0609			1	6.34628	145	22.848		1	6.41242	104	16.2185			1	6.32779	5	0.790165			1	7.17676	7	0.97537			1	6.68332	6	0.897757
2	5.43736	2	0.367826		2	6.03584	11	1.82245		2	4.03454	83	20.5724			2	6.84509	114	16.6543		2	6.75701	110	16.2794			2	7.33074	5	0.682059			2	5.77363	4	0.692805			2	7.01221	6	0.85565
3	6.10561	6	0.982702		3	6.61758	5	0.755563		3	4.34772	78	17.9404			3	6.15941	135	21.9177		3	6.07859	116	19.0834			3	5.78371	11	1.90189			3	7.45087	10	1.34212			3	7.06047	10	1.41634
4	5.8179	5	0.859416		4	4.85197	4	0.824408		4	5.54354	108	19.4821			4	5.73827	158	27.5344		4	5.70893	116	20.319			4	6.51855	6	0.92045			4	5.084	4	0.786782			4	7.2262	6	0.830312
5	5.2364	6	1.14583		5	5.49348	5	0.91017		5	4.5199	123	27.213			5	5.35594	114	21.2848		5	5.5656	92	16.5301			5	5.85313	4	0.683395			5	6.89467	4	0.580159			5	7.06703	6	0.849013
6	5.31313	4	0.752852		6	4.42615	9	2.03337		6	4.56564	95	20.8076	(pas compté à droite)		6	5.9465	91	15.3031		6	7.15396	118	16.4944			6	6.81003	5	0.734211			6	5.82207	3	0.51528			6	4.60115	5	1.08668
																7	5.61733	76	13.5296		7	6.78938	96	14.1397
			0.981779					1.3961					21.8461																	0.952029						0.81542						0.989292
																			19.8674					17.0092
4666	DAPI (mm)	Dckl1 (nb)	Nombre de cellules +/mm		4671	DAPI (mm)	Dckl1 (nb)	Nombre de cellules +/mm		4730 KO J9	DAPI (mm)	Dckl1 (nb)	Nombre de cellules +/mm			4888 WT J9	DAPI (mm)	Dckl1 (nb)	Nombre de cellules +/mm		4717 KO NI	DAPI (mm)	Dckl1 (nb)	Nombre de cellules +/mm			4737 KO J7	DAPI (mm)	Dckl1 (nb)	Nombre de cellules +/mm			4741 KO J7	DAPI (mm)	Dckl1 (nb)	Nombre de cellules +/mm			8147 WT J9	DAPI (mm)	Dckl1 (nb)	Nombre de cellules +/mm
NI WT					NI KO
1	5.01783	6	1.19574		1	7.17799	11	1.53246		1	5.51474	16	2.90132			1	4.21499	89	21.1151		1	6.71046	11	1.63923			1	6.05092	15	2.47896			1	6.62978	6	0.905007			1	3.79005	33	8.70701
2	5.18374	8	1.54329		2	7.3695	8	1.08556		2	9.29585	30	3.22724			2	4.49139	80	17.8119		2	6.51404	10	1.53515			2	5.15264	12	2.3289			2	6.13207	6	0.978462			2	5.62369	32	5.69022
3	3.1598	6	1.89886		3	5.62046	4	0.711686		3	6.1257	15	2.4487			3	4.4242	94	21.2468		3	7.51104	5	0.665687			3	5.86578	7	1.19336			3	7.89361	4	0.506739			3	5.22095	25	4.7884
4	4.56165	5	1.09609		4	5.4703	4	0.731222		4	6.01096	24	3.99271			4	4.36698	92	21.0672		4	7.13787	8	1.12078			4	7.05942	11	1.5582			4	7.15682	6	0.838362			4	4.71457	27	5.72692
5	4.61089	4	0.867512		5	4.9633	6	1.20887		5	7.43713	28	3.76489			5	5.65914	89	15.7268		5	7.3607	7	0.950996			5	5.99005	6	1.00166			5	5.1704	6	1.16045			5	5.20214	58	11.1493
6	3.99439	6	1.5021		6	5.47365	2	0.365387		6	8.97118	17	1.89496			6	6.22662	95	15.2571		6	7.91615	8	1.01059			6	6.6418	9	1.35505			6	6.94022	2	0.288175			6	4.74056	35	7.3831
																7	7.11509	152	21.3631
			1.3506					0.939198																1.15374						1.65269						0.779533						7.24082
													3.0383						19.084
4669	DAPI (mm)	Dckl1 (nb)	Nombre de cellules +/mm		4665	DAPI (mm)	Dckl1 (nb)	Nombre de cellules +/mm		4731 KO J9	DAPI (mm)	Dckl1 (nb)	Nombre de cellules +/mm			4889 WT J9	DAPI (mm)	Dckl1 (nb)	Nombre de cellules +/mm		4732 KO J9	DAPI (mm)	Dckl1 (nb)	Nombre de cellules +/mm			4738 WT J7	DAPI (mm)	Dckl1 (nb)	Nombre de cellules +/mm			4742 WT J7	DAPI (mm)	Dckl1 (nb)	Nombre de cellules +/mm
NI KO					WT J7
1	4.60638	3	0.65127		1	6.28303	119	18.9399		1	7.18114	46	6.40567			1	5.9556	5	0.839546		1	5.81282	5	0.860168			1	5.62022	38	6.76131			1	5.24633	48	9.14925
2	5.7464	3	0.522066		2	6.59238	140	21.2367		2	7.10652	57	8.0208			2	6.04037	7	1.15887		2	4.83734	8	1.6538			2	5.15254	58	11.2566			2	5.65082	47	8.31738
3	6.09489	6	0.984431		3	5.66365	111	19.5987		3	6.92896	30	4.32965			3	6.07343	4	0.658607		3	5.11571	4	0.781904			3	6.94278	52	7.48979			3	5.73887	45	7.84127
4	6.17118	14	2.26861		4	6.00887	118	19.6376		4	6.46992	34	5.25509			4	6.37424	4	0.627526		4	4.99202	5	1.0016			4	5.18126	65	12.5452			4	4.91874	37	7.52225
5	5.37157	8	1.48932		5	7.74157	153	19.7634		5	6.50672	38	5.84012			5	6.82482	4	0.586096		5	6.00841	4	0.665734			5	5.64572	60	10.6275			5	6.142	45	7.3266
6	6.1746	15	2.42931		6	5.49301	113	20.5716		6	7.87693	29	3.68164			6	4.88865	6	1.22733		6	7.3164	8	1.09343			6	5.76913	37	6.41344			6	6.77847	26	3.83567
					7	5.94292	141	23.7257		7	3.86608	30	7.7598			7	5.80017	8	1.37927
			1.39083													8	5.36291	37	6.89924					1.00944						9.18231						7.33207
								20.4962								9	3.43985	15	4.36066
													5.89897			10	4.33915	41	9.44885
																11	5.45202	56	10.2714
																			3.40522
	7801 DAPI	7801 Dckl1	Nombre de cellules +/mm			7802 DAPI	7802 Dckl1	Nombre de cellules +/mm			7803 DAPI	7803 Dckl1	Nombre de cellules +/mm
	KO J9					WT J9					WT J7
1	3.07183	4	1.30216		1	3.03726	36	11.8528		1	2.13137	19	8.91447
2	3.42375	6	1.75246		2	2.58256	40	15.4885		2	2.3131	33	14.2666
3	3.27725	5	1.52567		3	2.7541	17	6.17261		3	2.25372	40	17.7484
4	3.53287	16	4.5289		4	2.55139	43	16.8535		4	2.6301	28	10.646
5	3.46664	12	3.46156		5	3.76717	72	19.1125		5	2.9999	28	9.33363
6	3.12005	15	4.80762		6	3.4374	42	12.2185		6	2.82837	27	9.54612																											3093 DAPI	3093 Dckl1	Nombre de cellules +/mm
7	3.06593	9	2.93549		7	2.66219	41	15.4009		7	2.41381	25	10.3571															3086 DAPI	3086 Dclk1	Nombre de cellules +/mm				3087 DAPI	3087 Dclk1	Nombre de cellules +/mm				NI WT
8	3.40418	12	3.52508		8	2.92177	68	23.2736		8	2.37587	24	10.1016				7813 DAPI	7813 Dckl1	Nombre de cellules +/mm			7814 DAPI	7814 Dckl1	Nombre de cellules +/mm				KO J7						NI KO					1	3.28563	6	1.82613
9	2.85598	9	3.15128		9	2.11396	49	23.1792		9	2.51191	25	9.95258				KO CTR					WT J7					1	3.50767	12	3.42107			1	3.70511	2	0.539795			2	3.25194	5	1.53754
10	3.03633	9	2.9641		10	1.97415	60	30.3928		10	2.55921	35	13.6761			1	1.96482	2	1.01791		1	3.05067	38	12.4563			2	3.2508	17	5.22949			2	2.56081	4	1.56201			3	2.93393	7	2.38588
																2	1.81321	2	1.10302		2	3.00716	53	17.6246			3	3.1907	16	5.01457			3	2.74825	0	0			4	2.6757	7	2.61614
			2.99543					17.3945					11.4543			3	1.76786	4	2.26262		3	2.76215	61	22.0843			4	3.29234	7	2.12615			4	2.78655	2	0.717733			5	2.79254	8	2.86478
																4	1.92426	0	0		4	2.83029	39	13.7795			5	3.17343	7	2.20582			5	2.55626	1	0.391196			6	3.4261	4	1.16751
																5	2.52677	2	0.791525		5	2.43453	43	17.6626			6	2.99462	7	2.33752			6	2.07889	5	2.40513			7	2.31081	5	2.16375
																6	2.71142	4	1.47524		6	2.58841	57	22.0212			7	2.98663	7	2.34378	Fig KO infectées		7	2.49316	2	0.802196			8	2.99966	5	1.66686
	7804 DAPI	7804 Dckl1	Nombre de cellules +/mm			7805 DAPI	7805 Dclk1	Nombre de cellules +/mm			7806 DAPI	7806 Dclk1	Nombre de cellules +/mm			7	2.63877	5	1.89482		7	1.83557	38	20.702			8	3.07013	3	0.977156			8	2.63483	4	1.51813			9	1.70329	4	2.3484
	WT J9					WT CTR					KO J9					8	2.13558	2	0.936515		8	2.21651	72	32.4835			9	3.68903	11	2.98182			9	2.82868	10	3.53521			10	2.79899	9	3.21545
1	2.69807	47	17.4198		1	2.17555	3	1.37896		1	2.36488	44	18.6056			9	2.77052	4	1.44377		9	2.79354	49	17.5405			10	2.9733	5	1.68163			10	2.82277	5	1.77131
2	2.29346	33	14.3887		2	2.25951	7	3.09802		2	2.23173	29	12.9944			10	2.752	1	0.363372		10	2.70313	59	21.8266
3	2.47608	41	16.5584		3	2.59183	11	4.2441		3	2.77229	31	11.1821																													2.17924
4	2.59965	53	20.3874		4	3.2091	3	0.93484		4	2.9732	27	9.08112						1.12888					19.8181												1.32427
5	2.69865	49	18.1572		5	2.38824	9	3.76846		5	2.66241	43	16.1508																	2.8319
6	2.35836	42	17.809		6	1.87687	7	3.72961		6	2.4994	33	13.2032
7	2.79229	53	18.9809		7	2.39161	5	2.09064		7	2.64153	34	12.8713
8	3.67409	56	15.2419		8	2.5073	6	2.39301		8	2.2733	22	9.67755
9	3.40111	59	17.3473		9	2.45356	8	3.26057		9	2.74836	37	13.4626
10	3.02597	63	20.8198		10	2.71467	7	2.57859		10	2.65542	38	14.3104
																	7815 DAPI	7815 Dckl1	Nombre de cellules +/mm				7816 DAPI	7816 Dckl1	Nombre de cellules +/mm			3088 DAPI	3088 Dclk1	Nombre de cellules +/mm					3089 DAPI	3089 Dckl1	Nombre de cellules +/mm
			17.711					2.74768					13.1539				KO CTR						KO J7					NI KO							NI WT
																1	2.54315	2	0.786428			1	2.75637	3	1.08839		1	3.36734	4	1.18788				1	2.11082	6	2.84249
																2	2.6222	1	0.381359			2	2.70628	4	1.47805		2	2.55444	2	0.782951				2	2.57132	6	2.33343
																3	3.55582	3	0.843687			3	2.68949	3	1.11545		3	2.67406	5	1.86981				3	2.13303	3	1.40645
	7807 DAPI	7807 Dclk1	Nombre de cellules +/mm			7808 DAPI	7808 Dclk1	Nombre de cellules +/mm			7809 DAPI	7809 Dckl1	Nombre de cellules +/mm			4	3.14007	5	1.59232			4		0	0		4	3.04075	2	0.657733				4	3.01159	8	2.6564
	KO J7					WT J9					WT J7					5	2.76998	4	1.44405			5	2.74889	4	1.45513		5	2.52779	2	0.791204				5	3.17029	5	1.57714
1	3.52909	36	10.2009		1	2.14547	45	20.9744		1	2.5793	60	23.2621			6	3.542	4	1.1293			6	2.81752	4	1.41969		6		0	0				6	3.19821	9	2.81408
2	3.08634	26	8.42421		2	2.86218	78	27.252		2	2.63812	54	20.4691			7	2.06955	3	1.44959			7	2.70464	7	2.58815		7	2.98647	1	0.334844				7	3.43542	8	2.32868
3	2.58182	24	9.29578		3	2.95659	53	17.9261		3	2.79673	53	18.9507			8	2.37791	4	1.68215			8	3.30495	9	2.72319		8	3.18462	1	0.314009				8	2.88978	10	3.46047
4	2.3778	26	10.9345		4	2.65502	48	18.079		4	2.63238	57	21.6534			9	2.17403	5	2.29988			9	2.67431	9	3.36535		9	3.00113	2	0.666415				9	2.73518	7	2.55925
5	2.70445	31	11.4626		5	2.8617	41	14.3271		5	2.06834	65	31.4262			10	2.34204	8	3.41583			10	3.04345	3	0.985723		10	2.75462	2	0.726053				10	2.56375	6	2.34032
6	2.33418	29	12.4241		6	2.76932	58	20.9438		6	1.98193	60	30.2736
7	2.53678	26	10.2492		7	2.12713	46	21.6254		7	3.09094	77	24.9115						1.50246						1.62191
8	3.28013	17	5.18272		8	2.619	53	20.2368		8	3.75872	68	18.0913																	0.73309							2.43187
9	2.59517	25	9.63329		9	3.10224	51	16.4397		9	3.16443	66	20.8569
10	3.06326	18	5.8761		10	2.61431	52	19.8905		10	2.28572	57	24.9374
			9.36834					19.7695					23.4832				3083 DAPI	3083 Dckl1	Nombre de cellules +/mm				3085 DAPI	3085 Dclk1	Nombre de cellules +/mm			3091 DAPI	3091 Dclk1	Nombre de cellules +/mm				3092 DAPI	3092 Dckl1	Nombre de cellules +/mm
																	WT J7						KO J7					WT J7						NI WT
																1	3.92315	69	17.5879			1	2.23752	6	2.68154		1	2.76863	45	16.2535			1	1.84962	2	1.0813
	7810 DAPI	7810 Dclk1	Nombre de cellules +/mm			7811 DAPI	7811 Dclk1	Nombre de cellules +/mm			7812 DAPI	7812 Dckl1	Nombre de cellules +/mm			2	3.13554	25	7.9731			2	2.51265	4	1.59194		2	3.87189	55	14.2049			2	2.27328	2	0.879787
	WT CTR					KO J7					WT CTR					3	3.65618	32	8.75231			3	2.55006	5	1.96074		3	3.47183	39	11.2333			3	1.98278	4	2.01736
1	2.30005	2	0.869545		1	2.54455	5	1.96498		1	2.34183	4	1.70807			4	2.76511	41	14.8276			4	2.59364	2	0.771118		4	3.02975	46	15.1828			4	2.03557	6	2.94758
2	2.01819	4	1.98198		2	2.73193	12	4.3925		2	2.90541	5	1.72093			5	3.84437	56	14.5667			5	2.73131	5	1.83062		5	2.64127	35	13.2512			5	2.62492	5	1.90482
3	2.56691	5	1.94787		3	2.69099	14	5.20255		3	2.37187	2	0.843216			6	2.36072	39	16.5204			6	2.70458	3	1.10923		6	3.12296	48	15.37			6	2.4039	3	1.24797
4	2.69785	5	1.85332		4	3.26379	8	2.45114		4	3.15319	4	1.26856			7	2.57819	41	15.9026			7	3.04657	6	1.96943		7	2.79913	39	13.9329			7	3.38755	5	1.47599
5	1.49631	3	2.00493		5	2.77616	6	2.16126		5	3.1601	9	2.84801			8	3.10712	35	11.2645			8	3.54242	7	1.97605		8	2.45952	41	16.6699			8	3.11517	5	1.60505
6	2.60837	3	1.15015		6	2.32269	8	3.44428		6	2.89367	5	1.72791			9	3.47187	34	9.79298			9	3.50335	8	2.28353		9	2.06911	34	16.4322			9	2.48725	2	0.804102
7	1.77207	4	2.25724		7	2.41279	6	2.48675		7	2.54841	6	2.35441			10	3.38273	47	13.8941			10	3.13214	6	1.91562		10	2.52283	38	15.0624			10	2.4686	5	2.02544
8	2.29608	4	1.7421		8	2.81566	6	2.13094		8	3.51663	12	3.41236
9	2.49651	3	1.20168		9	3.22419	4	1.24062		9	2.92821	7	2.39054
10	2.55926	4	1.56295		10	3.53411	12	3.39548		10	3.03151	4	1.31947																	14.7593						1.59894
11	2.69886	4	1.48211																13.1082						1.80898
								2.88705					1.95935
			1.64126

## Sheet: Summary
	Dclk1+ cells/mm				Dclk1+ cells/mm
NI KO 4667	0.981779			NI WT 4670	1.3961
NI KO 4671	0.939198			NI WT 4666	1.3506
NI KO 4669	1.39083			NI WT 7805	2.74768
NI KO 7813	1.12888			NI WT 7810	1.64126
NI KO 7815	1.50246			NI WT 7812	1.95935
NI KO 3088	0.73309			NI WT 3089	2.43187
NI KO 3087	1.32427			NI WT 3093	2.17924
NI KO 4717	1.15374			NI WT 3092	1.59894
KO J7 7807	9.36834			WT J7 4665	20.4962
KO J7 7811	2.88705			WT J7 4668	21.8461
KO J7 7816	1.62191			WT J7 7803	11.4543
KO J7 3086	2.8319			WT J7 7809	23.4832
KO J7 3085	1.80898			WT J7 7814	19.8181
KO J7 4737	1.65269			WT J7 3083	13.1082
KO J7 4741	0.779533			WT J7 3091	14.7593
KO J7 4740	0.81542			WT J7 4738	9.18231
KO J7 4743	0.989292			WT J7 4742	7.33207
4730 KO J9	3.0383			4888 WT J9	19.084
4731 KO J9	5.89897			4889 WT J9	3.40522
KO J9 7801	2.99543			WT J9 7802	17.3945
KO J9 7806	13.1539			WT J9 7804	17.711
KO J9 4732	1.00944			WT J9 7808	19.7695
KO J9 4733	0.952029			WT J9 8147	7.24082
				WT J9 4887	19.8674
				WT J9 8146	17.0092
