# Supplementary material for: Loss of Elp3 blocks intestinal tuft cell differentiation via an mTORC1-Atf4 axis
Source: EMBO J. 2024 Jul 31;43(18):6. doi: 10.1038/s44318-024-00184-4 (PMC11405396; doi:10.1038/s44318-024-00184-4)
Supplement: Supplementary file 4 — Source data Fig. 1 [file 44318_2024_184_MOESM4_ESM.zip › Figure 1/1G/qPCR analysis Dclk1 Mice WT vs KO + Nb.xlsx]

## Sheet: Dclk1
Exp #1				Exp #2
Dclk1				Dclk1
SAMPLE	fold			SAMPLE	fold
J3 1965 WT	0.225227			NB J3 KO 4654	0.64052
J3 4727 KO	0.910299			NB J3 KO 4654
J3 4729 KO	0.298991			NB J3 KO 4655	0.510467
J3 4735 KO	0.15821			NB J3 KO 4655
J3 4736 KO	0.21531			NB J3 KO 4656	0.516982
J3 8137 WT	0.496829			NB J3 KO 4656
J3 8139 WT	0.388076			NB J3 KO 4657	0.84622
J3 8140 WT	0.341017			NB J3 KO 4657
J3 8141 WT	0.285244			NB J3 WT 1931	0.364105
				NB J3 WT 1931
J5 4723 KO	0.282889			NB J3 WT 1932	0.739455
J5 4724 KO	2.10245			NB J3 WT 1932
J5 4725 KO	1.33833			NB J3 WT 1933	0.505389
J5 4726 KO	0.832107			NB J3 WT 1934	0.44931
J5 4884 WT	1.10116			NB J3 WT 1934
J5 4890 WT	1.29032			NB J3 WT 1935	0.430261
J5 8143 WT	1.52244			NB J3 WT 1935
J5 8144 WT	8.03726			NB J3 WT1933
J5 8145 WT	1.32974
				NB J5 KO 4653	1.06682
J7 4737 KO	1.51661			NB J5 KO 4653
J7 4740 KO	0.88104			NB J5 KO 4660	0.619638
J7 4741 KO	0.131384			NB J5 KO 4660
J7 4742 WT	10.0386			NB J5 KO 4661	1.1765
J7 4743 KO	0.236758			NB J5 KO 4661
J7 4885 WT	10.7076			NB J5 WT 0408	3.05568
J7 4886 WT	8.16276			NB J5 WT 0408
J7 8148 WT	8.57455			NB J5 WT 0409	2.69893
				NB J5 WT 0409
				NB J5 WT 1936	0.961336
NI 4715 KO	0.868431			NB J5 WT 1936
NI 4717 KO	0.217119			NB J5 WT 1937	1.1479
NI 5185 WT	0.754723			NB J5 WT 1937
NI 5188 WT	1.24931			NB J5 WT 1938	0.923061
				NB J5 WT 1938
				NB J7 KO 4674	0.390789
				NB J7 KO 4674
				NB J7 KO 4675	0.506928
				NB J7 KO 4675
				NB J7 KO 4678	2.85784
				NB J7 KO 4678
				NB J7 WT 4665	7.15984
				NB J7 WT 4665
				NB J7 WT 4668	6.12988
				NB J7 WT 4668
				NB J7 WT 4673	6.01531
				NB J7 WT 4673
				NB NI KO 4658	0.602397
				NB NI KO 4658
				NB NI KO 4659	0.304264
				NB NI KO 4659
				NB NI KO 4667	0.579332
				NB NI KO 4667
				NB NI KO 4669	2.03028
				NB NI KO 4669
				NB NI KO 4672	1.31647
				NB NI KO 4672
				NB NI KO 4676	0.531264
				NB NI KO 4676
				NB NI KO 4681	0.558255
				NB NI KO 4681
				NB NI WT 1939	0.312855
				NB NI WT 1939
				NB NI WT 3271	1.05785
				NB NI WT 3271
				NB NI WT 407	0.36991
				NB NI WT 407
				NB NI WT 4666	1.4631
				NB NI WT 4666
				NB NI WT 4670	2.01242
				NB NI WT 4670
				NB NI WT 4671	1.94931
				NB NI WT 4671
