# Supplementary material for: Loss of Elp3 blocks intestinal tuft cell differentiation via an mTORC1-Atf4 axis
Source: EMBO J. 2024 Jul 31;43(18):6. doi: 10.1038/s44318-024-00184-4 (PMC11405396; doi:10.1038/s44318-024-00184-4)
Supplement: Supplementary file 4 — Source data Fig. 1 [file 44318_2024_184_MOESM4_ESM.zip › Figure 1/1I/qPCR analysis tuft receptors.xlsx]

## Sheet: Resume
Tas1R3	Fold		Tas2R105	Fold		Tas2R117	Fold		TAS2R136	Fold		TAS2R143	Fold		SucnR1	Fold		FFAR3	Fold			TRPM5	Fold
NI WT 5185	1.0471		NI WT 5185	0.7475		NI WT 5185	0.726965		NI WT 5185	0.728939		NI WT 5185	0.592604		NI WT 5185	1.11925		NI WT 5185	0.540639			NI WT 5185	0.504324
NI WT 5185			NI WT 5185			NI WT 5185			NI WT 5185			NI WT 5185			NI WT 5185			NI WT 5185				NI WT 5185
NI WT 5188	0.569452		NI WT 5188	1.5437		NI WT 5188	1.17382		NI WT 5188	1.36143		NI WT 5188	1.35321		NI WT 5188	0.621479		NI WT 5188	1.36982			NI WT 5188	1.57317
NI WT 5188			NI WT 5188			NI WT 5188			NI WT 5188			NI WT 5188			NI WT 5188			NI WT 5188				NI WT 5188
NI WT 4666	1.12908		NI WT 4666	0.846098		NI WT 4666	0.928972		NI WT 4666	0.654117		NI WT 4666	0.828681		NI WT 4666	0.543849		NI WT 4666	1.01501			NI WT 4666	1.29789
NI WT 4666			NI WT 4666			NI WT 4666			NI WT 4666			NI WT 4666			NI WT 4666			NI WT 4666				NI WT 4666
NI WT 4670	1.31394		NI WT 4670	1.16283		NI WT 4670	1.34953		NI WT 4670	1.57066		NI WT 4670	1.61624		NI WT 4670	1.49488		NI WT 4670	1.44918			NI WT 4670	0.888795
NI WT 4670			NI WT 4670			NI WT 4670			NI WT 4670			NI WT 4670			NI WT 4670			NI WT 4670				NI WT 4670
NI WT 3271	0.940433		NI WT 3271	0.699864		NI WT 3271	0.820717		NI WT 3271	0.684855		NI WT 3271	0.609264		NI WT 3271	1.22055		NI WT 3271	0.625351			NI WT 3271	0.735819
NI WT 3271			NI WT 3271			NI WT 3271			NI WT 3271			NI WT 3271			NI WT 3271			NI WT 3271				NI WT 3271
NI KO 4669	2.17746		NI KO 4669	1.40094		NI KO 4669	2.15279		NI KO 4669	1.52111		NI KO 4669	1.63172		NI KO 4669	0.430408		NI KO 4669	1.22178			NI KO 4669	2.18657
NI KO 4669			NI KO 4669			NI KO 4669			NI KO 4669			NI KO 4669			NI KO 4669			NI KO 4669				NI KO 4669
NI KO 4672	1.43162		NI KO 4672	1.11064		NI KO 4672	1.1221		NI KO 4672	0.939601		NI KO 4672	0.9975		NI KO 4672	0.136671		NI KO 4672	0.806076			NI KO 4672	1.31373
NI KO 4672			NI KO 4672			NI KO 4672			NI KO 4672			NI KO 4672			NI KO 4672			NI KO 4672				NI KO 4672
NI KO 4676	0.360082		NI KO 4676	0.183029		NI KO 4676	0.179239		NI KO 4676	0.14905		NI KO 4676	0.20735		NI KO 4676	0.364131		NI KO 4676	0.162413			NI KO 4676	0.306174
NI KO 4676			NI KO 4676			NI KO 4676			NI KO 4676			NI KO 4676			NI KO 4676			NI KO 4676				NI KO 4676
NI KO 4681	0.325087		NI KO 4681	0.288701		NI KO 4681	0.244424		NI KO 4681	0.228675		NI KO 4681	0.244455		NI KO 4681	0.377625		NI KO 4681	0.200996			NI KO 4681	0.321953
NI KO 4681			NI KO 4681			NI KO 4681			NI KO 4681			NI KO 4681			NI KO 4681			NI KO 4681				NI KO 4681
NI KO 4658	0.684867		NI KO 4658	0.610323		NI KO 4658	0.504336		NI KO 4658	0.434182		NI KO 4658	0.571426		NI KO 4658	0.214646		NI KO 4658	0.419063			NI KO 4658	0.359714
NI KO 4658			NI KO 4658			NI KO 4658			NI KO 4658			NI KO 4658			NI KO 4658			NI KO 4658				NI KO 4658
NI KO 4715	1.02644		NI KO 4715	1.04347		NI KO 4715	1.15365		NI KO 4715	0.920265		NI KO 4715	0.850504		NI KO 4715	0.250656		NI KO 4715	0.70173			NI KO 4715	0.797564
NI KO 4715			NI KO 4715			NI KO 4715			NI KO 4715			NI KO 4715			NI KO 4715			NI KO 4715				NI KO 4715
NI KO 4717	0.247439		NI KO 4717	0.241299		NI KO 4717	0.262194		NI KO 4717	0.195145		NI KO 4717	0.209336		NI KO 4717	0.141246		NI KO 4717	0.20117			NI KO 4717	0.425188
NI KO 4717			NI KO 4717			NI KO 4717			NI KO 4717			NI KO 4717			NI KO 4717			NI KO 4717				NI KO 4717
NI KO 4667	0.611382		NI KO 4667	0.451844		NI KO 4667	0.369516		NI KO 4667	0.32144		NI KO 4667	0.341247		NI KO 4667	0.145217		NI KO 4667	0.257294			NI KO 4667	1.04331
NI KO 4667			NI KO 4667			NI KO 4667			NI KO 4667			NI KO 4667			NI KO 4667			NI KO 4667				NI KO 4667
NI WT 4671	1.89231		NI KO 4671	2.48612		NI KO 4671	1.81971		NI KO 4671	1.89556		NI KO 4671	1.69806		NI WT 4671	0.384559		NI WT 4671	1.29369			NI WT 4671	2.38035
NI WT 4671			NI WT 4671			NI WT 4671			NI WT 4671			NI WT 4671			NI WT 4671			NI WT 4671				NI WT 4671
J3 WT 1965	0.229871		J3 WT 1965	0.13562		J3 WT 1965	0.140872		J3 WT 1965	0.119193		J3 WT 1965	0.113648		J3 WT 1965	1.09053		J3 WT 1965	0.135864			J3 WT 1965	#DIV/0!
J3 WT 1965			J3 WT 1965			J3 WT 1965			J3 WT 1965			J3 WT 1965			J3 WT 1965			J3 WT 1965				J3 WT 1965
J3 WT 8137	0.653562		J3 WT 8137	0.763207		J3 WT 8137	0.683		J3 WT 8137	0.587993		J3 WT 8137	0.737206		J3 WT 8137	1.21632		J3 WT 8137	0.597801			J3 WT 8137	1.17074
J3 WT 8137			J3 WT 8137			J3 WT 8137			J3 WT 8137			J3 WT 8137			J3 WT 8137			J3 WT 8137				J3 WT 8137
J3 WT 8139	0.443697		J3 WT 8139	0.384591		J3 WT 8139	0.385875		J3 WT 8139	0.315371		J3 WT 8139	0.303841		J3 WT 8139	1.38874		J3 WT 8139	0.348441			J3 WT 8139	0.573821
J3 WT 8139			J3 WT 8139			J3 WT 8139			J3 WT 8139			J3 WT 8139			J3 WT 8139			J3 WT 8139				J3 WT 8139
J3 WT 8140	0.378968		J3 WT 8140	0.315103		J3 WT 8140	0.372086		J3 WT 8140	0.253951		J3 WT 8140	0.308617		J3 WT 8140	0.622557		J3 WT 8140	0.323422			J3 WT 8140	0.104109
J3 WT 8140			J3 WT 8140			J3 WT 8140			J3 WT 8140			J3 WT 8140			J3 WT 8140			J3 WT 8140				J3 WT 8140
J3 WT 8141	0.399882		J3 WT 8141	0.394035		J3 WT 8141	0.381884		J3 WT 8141	0.364786		J3 WT 8141	0.324522		J3 WT 8141	0.744208		J3 WT 8141	0.632435			J3 WT 8141	#DIV/0!
J3 WT 8141			J3 WT 8141			J3 WT 8141			J3 WT 8141			J3 WT 8141			J3 WT 8141			J3 WT 8141				J3 WT 8141
J3 KO 4729	0.450281		J3 KO 4729	0.354202		J3 KO 4729	0.371763		J3 KO 4729	0.351445		J3 KO 4729	0.331628		J3 KO 4729	0.120744		J3 KO 4729	0.742384			J3 KO 4729	0.316422
J3 KO 4729			J3 KO 4729			J3 KO 4729			J3 KO 4729			J3 KO 4729			J3 KO 4729			J3 KO 4729				J3 KO 4729
J3 KO 4727	1.10011		J3 KO 4727	1.12615		J3 KO 4727	1.16168		J3 KO 4727	0.929883		J3 KO 4727	1.05804		J3 KO 4727	0.265867		J3 KO 4727	0.448751			J3 KO 4727	2.42616
J3 KO 4727			J3 KO 4727			J3 KO 4727			J3 KO 4727			J3 KO 4727			J3 KO 4727			J3 KO 4727				J3 KO 4727
J3 KO 4735	0.106038		J3 KO 4735	0.0623441		J3 KO 4735	0.0606313		J3 KO 4735	0.076953		J3 KO 4735	0.0492542		J3 KO 4735	0.305401		J3 KO 4735	0.096655			J3 KO 4735	0.888025
J3 KO 4735			J3 KO 4735			J3 KO 4735			J3 KO 4735			J3 KO 4735			J3 KO 4735			J3 KO 4735				J3 KO 4735
J3 KO 4736	0.240673		J3 KO 4736	0.184782		J3 KO 4736	0.222782		J3 KO 4736	0.164667		J3 KO 4736	0.168275		J3 KO 4736	0.375342		J3 KO 4736	0.169163			J3 KO 4736	0.683576
J3 KO 4736			J3 KO 4736			J3 KO 4736			J3 KO 4736			J3 KO 4736			J3 KO 4736			J3 KO 4736				J3 KO 4736
J5 WT 8144	9.71455		J5 WT 8144	11.9083		J5 WT 8144	11.3036		J5 WT 8144	10.7601		J5 WT 8144	10.2951		J5 WT 8144	1.11828		J5 WT 8144	8.70285			J5 WT 8144	9.89139
J5 WT 8144			J5 WT 8144			J5 WT 8144			J5 WT 8144			J5 WT 8144			J5 WT 8144			J5 WT 8144				J5 WT 8144
J5 WT 8145	1.5963		J5 WT 8145	1.87707		J5 WT 8145	1.48791		J5 WT 8145	1.55531		J5 WT 8145	1.48295		J5 WT 8145	0.590849		J5 WT 8145	1.40063			J5 WT 8145	4.37947
J5 WT 8145			J5 WT 8145			J5 WT 8145			J5 WT 8145			J5 WT 8145			J5 WT 8145			J5 WT 8145				J5 WT 8145
J5 WT 4884	1.13006		J5 WT 4884	1.31964		J5 WT 4884	1.57457		J5 WT 4884	1.1924		J5 WT 4884	1.38045		J5 WT 4884	0.268413		J5 WT 4884	3.83105			J5 WT 4884	2.59804
J5 WT 4884			J5 WT 4884			J5 WT 4884			J5 WT 4884			J5 WT 4884			J5 WT 4884			J5 WT 4884				J5 WT 4884
J5 WT 4890	1.4279		J5 WT 4890	1.66745		J5 WT 4890	1.83078		J5 WT 4890	1.32995		J5 WT 4890	1.5775		J5 WT 4890	0.159876		J5 WT 4890	1.10975			J5 WT 4890	4.21322
J5 WT 4890			J5 WT 4890			J5 WT 4890			J5 WT 4890			J5 WT 4890			J5 WT 4890			J5 WT 4890				J5 WT 4890
J5 WT 8143	1.1145		J5 WT 8143	1.47954		J5 WT 8143	1.01393		J5 WT 8143	1.41801		J5 WT 8143	0.781945		J5 WT 8143	1.70235		J5 WT 8143	1.04807			J5 WT 8143	12.9728
J5 WT 8143			J5 WT 8143			J5 WT 8143			J5 WT 8143			J5 WT 8143			J5 WT 8143			J5 WT 8143				J5 WT 8143
J5 KO 4723	0.250242		J5 KO 4723	0.307817		J5 KO 4723	0.255245		J5 KO 4723	0.297069		J5 KO 4723	0.252637		J5 KO 4723	0.185891		J5 KO 4723	0.218051			J5 KO 4723	0.627385
J5 KO 4723			J5 KO 4723			J5 KO 4723			J5 KO 4723			J5 KO 4723			J5 KO 4723			J5 KO 4723				J5 KO 4723
J5 KO 4724	3.8441		J5 KO 4724	3.68431		J5 KO 4724	3.2181		J5 KO 4724	3.27188		J5 KO 4724	4.94644		J5 KO 4724	0.656915		J5 KO 4724	2.69258			J5 KO 4724	15.8199
J5 KO 4724			J5 KO 4724			J5 KO 4724			J5 KO 4724			J5 KO 4724			J5 KO 4724			J5 KO 4724				J5 KO 4724
J5 KO 4725	1.71087		J5 KO 4725	1.54593		J5 KO 4725	2.11886		J5 KO 4725	1.46632		J5 KO 4725	1.80059		J5 KO 4725	0.227803		J5 KO 4725	1.39578			J5 KO 4725	5.39176
J5 KO 4725			J5 KO 4725			J5 KO 4725			J5 KO 4725			J5 KO 4725			J5 KO 4725			J5 KO 4725				J5 KO 4725
J5 KO 4726	1.1689		J5 KO 4726	1.29585		J5 KO 4726	1.37908		J5 KO 4726	1.1271		J5 KO 4726	1.00967		J5 KO 4726	0.250222		J5 KO 4726	1.01149			J5 KO 4726	2.46429
J5 KO 4726			J5 KO 4726			J5 KO 4726			J5 KO 4726			J5 KO 4726			J5 KO 4726			J5 KO 4726				J5 KO 4726
J7 WT 4742	11.4133		J7 WT 4742	11.0916		J7 WT 4742	11.9688		J7 WT 4742	12.3816		J7 WT 4742	9.79055		J7 WT 4742	6.65195		J7 WT 4742	9.24702			J7 WT 4742	18.2987
J7 WT 4742			J7 WT 4742			J7 WT 4742			J7 WT 4742			J7 WT 4742			J7 WT 4742			J7 WT 4742				J7 WT 4742
J7 WT 8148	11.1012		J7 WT 8148	10.4208		J7 WT 8148	13.0069		J7 WT 8148	12.7738		J7 WT 8148	10.7509		J7 WT 8148	4.73636		J7 WT 8148	21.0243			J7 WT 8148	42.1854
J7 WT 8148			J7 WT 8148			J7 WT 8148			J7 WT 8148			J7 WT 8148			J7 WT 8148			J7 WT 8148				J7 WT 8148
J7 WT 4886	8.56021		J7 WT 4886	9.13494		J7 WT 4886	8.55167		J7 WT 4886	6.56648		J7 WT 4886	6.82765		J7 WT 4886	10.4743		J7 WT 4886	30.7814			J7 WT 4886	35.7203
J7 WT 4886			J7 WT 4886			J7 WT 4886			J7 WT 4886			J7 WT 4886			J7 WT 4886			J7 WT 4886				J7 WT 4886
J7 WT 4885	13.3396		J7 WT 4885	13.5141		J7 WT 4885	14.7865		J7 WT 4885	13.4555		J7 WT 4885	11.9703		J7 WT 4885	4.46536		J7 WT 4885	3.78158			J7 WT 4885	19.6121
J7 WT 4885			J7 WT 4885			J7 WT 4885			J7 WT 4885			J7 WT 4885			J7 WT 4885			J7 WT 4885				J7 WT 4885
J7 KO 4737	2.68542		J7 KO 4737	2.53836		J7 KO 4737	2.89529		J7 KO 4737	3.84403		J7 KO 4737	1.8776		J7 KO 4737	0.14027		J7 KO 4737	2.09433			J7 KO 4737	10.2048
J7 KO 4737			J7 KO 4737			J7 KO 4737			J7 KO 4737			J7 KO 4737			J7 KO 4737			J7 KO 4737				J7 KO 4737
J7 KO 4740	1.32652		J7 KO 4740	1.31166		J7 KO 4740	1.25371		J7 KO 4740	1.23981		J7 KO 4740	1.20697		J7 KO 4740	0.00931504		J7 KO 4740	0.814501			J7 KO 4740	2.06863
J7 KO 4740			J7 KO 4740			J7 KO 4740			J7 KO 4740			J7 KO 4740			J7 KO 4740			J7 KO 4740				J7 KO 4740
J7 KO 4741	0.282759		J7 KO 4741	0.23839		J7 KO 4741	0.204647		J7 KO 4741	0.174358		J7 KO 4741	0.201855		J7 KO 4741	0.129747		J7 KO 4741	0.150099			J7 KO 4741	0.529856
J7 KO 4741			J7 KO 4741			J7 KO 4741			J7 KO 4741			J7 KO 4741			J7 KO 4741			J7 KO 4741				J7 KO 4741
J7 KO 4743	0.263824		J7 KO 4743	0.245092		J7 KO 4743	0.229443		J7 KO 4743	0.271706		J7 KO 4743	0.262682		J7 KO 4743	0.436417		J7 KO 4743	0.266829			J7 KO 4743	1.5569
J7 KO 4743			J7 KO 4743			J7 KO 4743			J7 KO 4743			J7 KO 4743			J7 KO 4743			J7 KO 4743				J7 KO 4743
