# Supplementary material for: Loss of Elp3 blocks intestinal tuft cell differentiation via an mTORC1-Atf4 axis
Source: EMBO J. 2024 Jul 31;43(18):6. doi: 10.1038/s44318-024-00184-4 (PMC11405396; doi:10.1038/s44318-024-00184-4)
Supplement: Supplementary file 5 — Source data Fig. 2 [file 44318_2024_184_MOESM5_ESM.zip]

Archive with 20 entries (13 files):
- Figure 2/2A/
- Figure 2/2A/qPCR analysis IL25 WT KO mice + Nb.xlsx
- Figure 2/2B/
- Figure 2/2B/Lamina propria ILC2 activation.xlsx
- Figure 2/2C/
- Figure 2/2C/Lung iILC2 quantification.xlsx
- Figure 2/2D/
- Figure 2/2D/qPCR analysis WT vs KO mice + Nb D7.xlsx
- Figure 2/2E/
- Figure 2/2E/qPCR analysis Retnlb WT KO mice + Nb.xlsx
- Figure 2/2F/
- Figure 2/2F/WB uncropped gels.pptx
- Figure 2/2G/
- Figure 2/2G/IF Muc2 KO D7 (RGB).tif
- Figure 2/2G/IF Muc2 KO D9 (RGB).tif
- Figure 2/2G/IF Muc2 KO NI (RGB).tif
- Figure 2/2G/IF Muc2 WT D7 (RGB).tif
- Figure 2/2G/IF Muc2 WT D9 (RGB).tif
- Figure 2/2G/IF Muc2 WT NI (RGB).tif
- Figure 2/2G/Mucin2 IF quantif WT vs KO + Nb.xlsx
