# Supplementary material for: Loss of Elp3 blocks intestinal tuft cell differentiation via an mTORC1-Atf4 axis
Source: EMBO J. 2024 Jul 31;43(18):6. doi: 10.1038/s44318-024-00184-4 (PMC11405396; doi:10.1038/s44318-024-00184-4)
Supplement: Supplementary file 5 — Source data Fig. 2 [file 44318_2024_184_MOESM5_ESM.zip › Figure 2/2A/qPCR analysis IL25 WT KO mice + Nb.xlsx]

## Sheet: IL25
Exp #1			Exp #2
IL25			IL25
SAMPLE	fold		SAMPLE	fold
J3 1965 WT	0.116009		NB J3 KO 4654	0.628865
J3 4727 KO	0.941328		NB J3 KO 4654
J3 4729 KO	0.3115		NB J3 KO 4655	0.42477
J3 4735 KO	0.0561362		NB J3 KO 4655
J3 4736 KO	0.182105		NB J3 KO 4656	0.747107
J3 8137 WT	0.677473		NB J3 KO 4656
J3 8139 WT	0.332169		NB J3 KO 4657	1.06915
J3 8140 WT	0.316232		NB J3 KO 4657
J3 8141 WT	0.311109		NB J3 WT 1931	0.403739
			NB J3 WT 1931
J5 4723 KO	0.332276		NB J3 WT 1932	0.826226
J5 4724 KO	3.10292		NB J3 WT 1932
J5 4725 KO	1.42151		NB J3 WT 1933	0.65288
J5 4726 KO	0.852635		NB J3 WT 1933
J5 4884 WT	1.12514		NB J3 WT 1934	0.526497
J5 4890 WT	1.45558		NB J3 WT 1934
J5 8143 WT	0.776139		NB J3 WT 1935	0.411386
J5 8144 WT	12.4184		NB J3 WT 1935
J5 8145 WT	1.41639
			NB J5 KO 4653	1.59869
J7 4737 KO	2.00226		NB J5 KO 4653
J7 4740 KO	1.23333		NB J5 KO 4660	0.697336
J7 4741 KO	0.179456		NB J5 KO 4660
J7 4742 WT	10.4183		NB J5 KO 4661	1.50749
J7 4743 KO	0.216004		NB J5 KO 4661
J7 4885 WT	12.8233		NB J5 WT 0408	2.475
J7 4886 WT	6.16424		NB J5 WT 0408
J7 8148 WT	7.75584		NB J5 WT 0409	3.37819
			NB J5 WT 0409
NI 4715 KO	0.944693		NB J5 WT 1936	2.47199
NI 4717 KO	0.18368		NB J5 WT 1936
NI 5185 WT	0.633169		NB J5 WT 1937	0.878343
NI 5188 WT	1.49646		NB J5 WT 1937
			NB J5 WT 1938	0.913467
			NB J5 WT 1938
			NB J7 KO 4674	0.502768
			NB J7 KO 4674
			NB J7 KO 4675	0.409114
			NB J7 KO 4675
			NB J7 KO 4678	4.17047
			NB J7 KO 4678
			NB J7 WT 4665	4.85101
			NB J7 WT 4665
			NB J7 WT 4668	6.35419
			NB J7 WT 4668
			NB J7 WT 4673	0.385075
			NB J7 WT 4673
			NB NI KO 4658	0.928101
			NB NI KO 4658
			NB NI KO 4659	0.184062
			NB NI KO 4659
			NB NI KO 4667	0.589985
			NB NI KO 4667
			NB NI KO 4669	3.32377
			NB NI KO 4669
			NB NI KO 4672	1.92524
			NB NI KO 4672
			NB NI KO 4676	0.335843
			NB NI KO 4676
			NB NI KO 4681	0.601083
			NB NI KO 4681
			NB NI WT 1939	0.111867
			NB NI WT 1939
			NB NI WT 3271	1.34357
			NB NI WT 3271
			NB NI WT 407	0.194575
			NB NI WT 407
			NB NI WT 4666	1.99107
			NB NI WT 4666
			NB NI WT 4670	3.62342
			NB NI WT 4670
			NB NI WT 4671	3.24973
			NB NI WT 4671
