# Supplementary material for: Loss of Elp3 blocks intestinal tuft cell differentiation via an mTORC1-Atf4 axis
Source: EMBO J. 2024 Jul 31;43(18):6. doi: 10.1038/s44318-024-00184-4 (PMC11405396; doi:10.1038/s44318-024-00184-4)
Supplement: Supplementary file 5 — Source data Fig. 2 [file 44318_2024_184_MOESM5_ESM.zip › Figure 2/2B/Lamina propria ILC2 activation.xlsx]

## Sheet: LP ILC2 activation
d3 post-infection
	Sample:	KLRG1+ ILC2+ (% of live CD45+)	IL-13+ (% of KLRG1+ ILC2s)
WT	siLP_ICS IL13_1931_001.fcs	2.52	54.1
WT	siLP_ICS IL13_1932_002.fcs	1.79	54.5
WT	siLP_ICS IL13_1933_003.fcs	1.76	48.4
WT	siLP_ICS IL13_1934_004.fcs	1.33	38.2
WT	siLP_ICS IL13_1935_005.fcs	2.69	69.2
KO	siLP_ICS IL13_4654_006.fcs	1.73	29.9
KO	siLP_ICS IL13_4655_007.fcs	2.07	24.9
KO	siLP_ICS IL13_4656_008.fcs	2.33	17.4
KO	siLP_ICS IL13_4657_009.fcs	2.72	46.1
KO	siLP_ICS IL13_4682_001.fcs	2.94	47
WT	siLP_ICS IL13_4683_002.fcs	1.86	65.5
WT	siLP_ICS IL13_4684_003.fcs	1.03	28.2
KO	siLP_ICS IL13_4685_004.fcs	2.26	40.2
WT	siLP_ICS IL13_4686_005.fcs	2.2	62.4
KO	siLP_ICS IL13_4689_011.fcs	2.13	40.8
KO	siLP_ICS IL13_4690_012.fcs	1.58	31.5
KO	siLP_ICS IL13_4691_013.fcs	2.49	38.4
WT	siLP_ICS IL13_8132_016.fcs	2.13	56.9
