# Supplementary material for: Loss of Elp3 blocks intestinal tuft cell differentiation via an mTORC1-Atf4 axis
Source: EMBO J. 2024 Jul 31;43(18):6. doi: 10.1038/s44318-024-00184-4 (PMC11405396; doi:10.1038/s44318-024-00184-4)
Supplement: Supplementary file 5 — Source data Fig. 2 [file 44318_2024_184_MOESM5_ESM.zip › Figure 2/2C/Lung iILC2 quantification.xlsx]

## Sheet: Lung iILC2 quantification
Naive
Sample:	iILC2s (% of live CD45)		GENOTYPE
Lung_ICS IL13_0407_007.fcs	0.023		WT
Lung_ICS IL13_1939_008.fcs	0.00874		WT
Lung_ICS IL13_3271_009.fcs	0		WT
Lung_ICS IL13_4658_010.fcs	0.00348		KO
Lung_ICS IL13_4659_011.fcs	0.00525		KO
Lung_ICS IL13_4681_012.fcs	0		KO
d3
Lung_ICS IL13_1933_010.fcs	0.065		WT
Lung_ICS IL13_1934_011.fcs	0.037		WT
Lung_ICS IL13_1935_012.fcs	0.00413		WT
Lung_ICS IL13_4654_013.fcs	0.011		KO
Lung_ICS IL13_4655_014.fcs	0.033		KO
Lung_ICS IL13_4682_018.fcs	0.0097		KO
Lung_ICS IL13_4683_019.fcs	0.013		WT
Lung_ICS IL13_4684_020.fcs	0.013		WT
Lung_ICS IL13_4685_021.fcs	0.015		KO
Lung_ICS IL13_4686_022.fcs	0.015		WT
Lung_ICS IL13_4687_023.fcs	0.011		KO
Lung_ICS IL13_4688_024.fcs	0.012		KO
Lung_ICS IL13_4689_025.fcs	0		KO
Lung_ICS IL13_4690_026.fcs	0.012		KO
Lung_ICS IL13_4691_027.fcs	0.00318		KO
d4
Sample:	iILC2s (% of live CD45)		GENOTYPE
Lung_ICS IL13_2494_021.fcs	0.021		WT
Lung_ICS IL13_2496_022.fcs	0.043		WT
Lung_ICS IL13_3272_023.fcs	0.00714		WT
Lung_ICS IL13_3278_024.fcs	0.02		WT
Lung_ICS IL13_3279_025.fcs	0.011		WT
Lung_ICS IL13_4650_026.fcs	0.024		KO
Lung_ICS IL13_4651_027.fcs	0.035		KO
Lung_ICS IL13_4652_028.fcs	0.028		KO
Lung_ICS IL13_4679_029.fcs	0.03		KO
Lung_ICS IL13_4680_030.fcs	0.026		KO
d5
Sample:	iILC2s (% of live CD45)		GENOTYPE
Lung_ICS IL13_0408_013.fcs	0.18		WT
Lung_ICS IL13_0409_014.fcs	0.37		WT
Lung_ICS IL13_1936_010.fcs	0.041		WT
Lung_ICS IL13_1937_011.fcs	0.031		WT
Lung_ICS IL13_1938_012.fcs	0.18		WT
Lung_ICS IL13_4653_015.fcs	0.041		KO
Lung_ICS IL13_4660_016.fcs	0		KO
Lung_ICS IL13_4661_017.fcs	0.017		KO
Lung_ICS IL13_4879_008.fcs	0.44		WT
Lung_ICS IL13_4880_009.fcs	0.28		WT
Lung_ICS IL13_4881_010.fcs	0.24		WT
Lung_ICS IL13_4692_001.fcs	0.00258		KO
Lung_ICS IL13_4693_002.fcs	0.014		KO
Lung_ICS IL13_4694_003.fcs	0.053		KO
Lung_ICS IL13_4696_004.fcs	0.013		KO
Lung_ICS IL13_4697_005.fcs	0.023		KO
Lung_ICS IL13_4877_006.fcs	0.34		WT
Lung_ICS IL13_4878_007.fcs	0.21		WT
Lung_ICS IL13_4882_011.fcs	0.61		WT
d7
Sample:	iILC2s (% of live CD45)
Lung_ICS IL13_4695_001.fcs	0.19	WT
Lung_ICS IL13_4700_002.fcs	0.039	WT
Lung_ICS IL13_4701_003.fcs	0.057	KO
Lung_ICS IL13_4702_004.fcs	0.065	KO
Lung_ICS IL13_4703_005.fcs	0.02	KO
Lung_ICS IL13_4704_006.fcs	0.15	KO
Lung_ICS IL13_4883_007.fcs	0.17	WT
Lung_ICS IL13_6315_008.fcs	0.14	WT
d9
Sample:	iILC2s (% of live CD45)
Lung_ICS IL13_4705_002.fcs	0.16	KO
Lung_ICS IL13_4706_001.fcs	0.21	KO
Lung_ICS IL13_4707_003.fcs	0.16	Wt
Lung_ICS IL13_4708_004.fcs	0.1	KO
Lung_ICS IL13_4709_005.fcs	0.017	WT
Lung_ICS IL13_4710_006.fcs	0.09	KO
Lung_ICS IL13_6942_007.fcs	0.15	WT
Lung_ICS IL13_6949_008.fcs	0.25	WT
