# Supplementary material for: Loss of Elp3 blocks intestinal tuft cell differentiation via an mTORC1-Atf4 axis
Source: EMBO J. 2024 Jul 31;43(18):6. doi: 10.1038/s44318-024-00184-4 (PMC11405396; doi:10.1038/s44318-024-00184-4)
Supplement: Supplementary file 5 — Source data Fig. 2 [file 44318_2024_184_MOESM5_ESM.zip › Figure 2/2D/qPCR analysis WT vs KO mice + Nb D7.xlsx]

## Sheet: PGD2 biosynthesis
Ptgs1			Ptgs2			Hpgds
Name	fold		Name	fold		Name	fold
4715 NI KO	0.301975		4715 NI KO	0.315891		4715 NI KO	0.535577
4715 NI KO			4715 NI KO			4715 NI KO
4717 NI KO	0.348082		4717 NI KO	0.890384		4717 NI KO	0.615217
4717 NI KO			4717 NI KO			4717 NI KO
5185 NI WT	1.32639		5185 NI WT	0.522137		5185 NI WT	1.26065
5185 NI WT			5185 NI WT			5185 NI WT
5188 NI WT	0.593574		5188 NI WT	0.924984		5188 NI WT	0.661662
5188 NI WT			5188 NI WT			5188 NI WT
5190 NI WT	1.27015		5190 NI WT	2.07053		5190 NI WT	1.19886
5190 NI WT			5190 NI WT			5190 NI WT
4737 KO D7	0.222596		4737 KO D7	2.22299		4737 KO D7	0.37871
4737 KO D7			4737 KO D7			4737 KO D7
4740 KO D7	0.175252		4740 KO D7	4.07698		4740 KO D7	0.18354
4740 KO D7			4740 KO D7			4740 KO D7
4741 KO D7	0.168404		4741 KO D7	0.959264		4741 KO D7	0.186425
4741 KO D7			4741 KO D7			4741 KO D7
4743 KO D7	0.47221		4743 KO D7	3.17664		4743 KO D7	0.511983
4743 KO D7			4743 KO D7			4743 KO D7
4738 WT D7	3.94493		4738 WT D7	295.088		4738 WT D7	4.1315
4738 WT D7			4738 WT D7			4738 WT D7
4742 WT D7	7.63432		4742 WT D7	117.58		4742 WT D7	7.72303
4742 WT D7			4742 WT D7			4742 WT D7
8148 WT D7	7.70076		8148 WT D7	167.15		8148 WT D7	4.87927
8148 WT D7			8148 WT D7			8148 WT D7
4885 WT D7	1.95545		4885 WT D7	32.2785		4885 WT D7	6.40486
4885 WT D7			4885 WT D7			4885 WT D7
4886 WT D7	3.32879		4886 WT D7	17.4481		4886 WT D7	9.75855
4886 WT D7			4886 WT D7			4886 WT D7
