# Supplementary material for: Loss of Elp3 blocks intestinal tuft cell differentiation via an mTORC1-Atf4 axis
Source: EMBO J. 2024 Jul 31;43(18):6. doi: 10.1038/s44318-024-00184-4 (PMC11405396; doi:10.1038/s44318-024-00184-4)
Supplement: Supplementary file 5 — Source data Fig. 2 [file 44318_2024_184_MOESM5_ESM.zip › Figure 2/2E/qPCR analysis Retnlb WT KO mice + Nb.xlsx]

## Sheet: RetnlB
Exp #1			Exp #2
RetnlB			RetnlB
SAMPLE	fold		SAMPLE	fold
J3 1965 WT	0.0846259		NB J3 KO 4654	0.711324
J3 4727 KO	0.908499		NB J3 KO 4654
J3 4729 KO	0.293256		NB J3 KO 4655	0.462563
J3 4735 KO	0.0857963		NB J3 KO 4655
J3 4736 KO	0.170053		NB J3 KO 4656	0.60906
J3 8137 WT	0.647468		NB J3 KO 4656
J3 8139 WT	0.291426		NB J3 KO 4657	0.820867
J3 8140 WT	0.252199		NB J3 KO 4657
J3 8141 WT	0.27531		NB J3 WT 1931	0.361047
			NB J3 WT 1931
J5 4723 KO	0.215648		NB J3 WT 1932	0.860186
J5 4724 KO	3.15185		NB J3 WT 1932
J5 4725 KO	1.03179		NB J3 WT 1933	0.5389
J5 4726 KO	0.877381		NB J3 WT1933
J5 4884 WT	1.35106		NB J3 WT 1934	0.476262
J5 4890 WT	1.3211		NB J3 WT 1934
J5 8143 WT	1.19158		NB J3 WT 1935	0.333534
J5 8144 WT	11.2443		NB J3 WT 1935
J5 8145 WT	1.05498
			NB J5 KO 4653	1.46941
J7 4737 KO	1.43873		NB J5 KO 4653
J7 4740 KO	1.79349		NB J5 KO 4660	0.771053
J7 4741 KO	0.797736		NB J5 KO 4660
J7 4742 WT	12.9542		NB J5 KO 4661	1.35196
J7 4743 KO	0.908182		NB J5 KO 4661
J7 4885 WT	14.7353		NB J5 WT 0408	4.57835
J7 4886 WT	16.56		NB J5 WT 0408
J7 8148 WT	13.6325		NB J5 WT 0409	3.97004
			NB J5 WT 0409
NI 4715 KO	0.843013		NB J5 WT 1936	1.68531
NI 4717 KO	0.259854		NB J5 WT 1936
NI 5185 WT	0.630823		NB J5 WT 1937	1.23607
NI 5188 WT	1.22258		NB J5 WT 1937
			NB J5 WT 1938	1.26266
			NB J5 WT 1938
			NB J7 KO 4674	0.653874
			NB J7 KO 4674
			NB J7 KO 4675	0.689292
			NB J7 KO 4675
			NB J7 KO 4678	3.75079
			NB J7 KO 4678
			NB J7 WT 4665	4.77444
			NB J7 WT 4665
			NB J7 WT 4668	7.37308
			NB J7 WT 4668
			NB J7 WT 4673	5.98906
			NB J7 WT 4673
			NB NI KO 4658	0.741556
			NB NI KO 4658
			NB NI KO 4659	0.215335
			NB NI KO 4659
			NB NI KO 4667	1.30722
			NB NI KO 4667
			NB NI KO 4669	3.69629
			NB NI KO 4669
			NB NI KO 4672	1.86211
			NB NI KO 4672
			NB NI KO 4676	1.41811
			NB NI KO 4676
			NB NI KO 4681	0.732864
			NB NI KO 4681
			NB NI WT 1939	0.104312
			NB NI WT 1939
			NB NI WT 3271	1.28958
			NB NI WT 3271
			NB NI WT 407	0.249631
			NB NI WT 407
			NB NI WT 4666	2.08981
			NB NI WT 4666
			NB NI WT 4670	3.3722
			NB NI WT 4670
			NB NI WT 4671	3.24308
			NB NI WT 4671
