# Supplementary material for: Loss of Elp3 blocks intestinal tuft cell differentiation via an mTORC1-Atf4 axis
Source: EMBO J. 2024 Jul 31;43(18):6. doi: 10.1038/s44318-024-00184-4 (PMC11405396; doi:10.1038/s44318-024-00184-4)
Supplement: Supplementary file 5 — Source data Fig. 2 [file 44318_2024_184_MOESM5_ESM.zip › Figure 2/2G/Mucin2 IF quantif WT vs KO + Nb.xlsx]

## Sheet: Summary
WT				ΔIEC				WT J7				ΔIEC J7				WT J9				ΔIEC J9
5185				4715 1a				4742 J7				4743 J7				4888 J9				4731 J9
	um	mm			um	mm			um	mm			um	mm			um	mm			um	mm
sum of all crypts	33789.2	33.7892		sum of all crypts	39546.1	39.5461		sum of all crypts	25143	25.1429		sum of all crypts	24021.3	24.0213		sum of all crypts	23562.8	23.5628		sum of all crypts	34697.3	34.6973
sum of all Muc+	425			sum of all Muc+	523			sum of all Muc+	619			sum of all Muc+	612			sum of all Muc+	622			sum of all Muc+	749
Muc2 + cells / mm of crypt	12.578			Muc2 + cells / mm of crypt	13.2251			Muc2 + cells / mm of crypt	24.6192			Muc2 + cells / mm of crypt	25.4774			Muc2 + cells / mm of crypt	26.3975			Muc2 + cells / mm of crypt	21.5867
5188				4717 1				4885 J7				4737 J7				4889 J9				4730 J9
	um	mm			um	mm			um	mm			um	mm			um	mm			um	mm
sum of all crypts	30173.8	30.1738		sum of all crypts	35983.6	35.9836		sum of all crypts	17891	17.8905		sum of all crypts	28801.3	28.8013		sum of all crypts	22529.7	22.53		sum of all crypts	46794.9	46.7949
sum of all Muc+	499			sum of all Muc+	377			sum of all Muc+	713			sum of all Muc+	536			sum of all Muc+	630			sum of all Muc+	852
Muc2 + cells / mm of crypt	16.5375			Muc2 + cells / mm of crypt	10.477			Muc2 + cells / mm of crypt	39.8534			Muc2 + cells / mm of crypt	18.6102			Muc2 + cells / mm of crypt	27.9627			Muc2 + cells / mm of crypt	18.2071
5190				3087 J7 1 13012017				4886 J7				4741 J7				8147 J9				4732 J9
	um	mm			um	mm			um	mm			um	mm			um	mm			um	mm
sum of all crypts	43651.7	43.6517		sum of all crypts	15066.3	15.0663		sum of all crypts	12192	12.1924		sum of all crypts	21909	21.909		sum of all crypts	22826.1	22.8261		sum of all crypts	28387.8	28.3878
sum of all Muc+	526			sum of all Muc+	134			sum of all Muc+	309			sum of all Muc+	375			sum of all Muc+	337			sum of all Muc+	478
Muc2 + cells / mm of crypt	12.0499			Muc2 + cells / mm of crypt	8.89403			Muc2 + cells / mm of crypt	25.3437			Muc2 + cells / mm of crypt	17.1163			Muc2 + cells / mm of crypt	14.7638			Muc2 + cells / mm of crypt	16.8382
3089 18012017				3088 J7 1 18012017				4738 J7				4740 J7 BIGBIG				8146 J9				4733 J9
	um	mm			um	mm			um	mm			um	mm			um	mm			um	mm
sum of all crypts	13733.6	13.7336		sum of all crypts	15761.9	15.7619		sum of all crypts	12372	12.3724		sum of all crypts	32968.7	32.9687		sum of all crypts	23803.6	23.8036		sum of all crypts	33595	33.595
sum of all Muc+	260			sum of all Muc+	267			sum of all Muc+	421			sum of all Muc+	317			sum of all Muc+	321			sum of all Muc+	481
Muc2 + cells / mm of crypt	18.9316			Muc2 + cells / mm of crypt	16.9396			Muc2 + cells / mm of crypt	34.0274			Muc2 + cells / mm of crypt	9.61518			Muc2 + cells / mm of crypt	13.4853			Muc2 + cells / mm of crypt	14.3176
3093 20012017								3091 J7 18012017				3086 J7 13012017				4887 J9
	um	mm							um	mm			um	mm			um	mm
sum of all crypts	16738.6	16.7386						sum of all crypts	14225.2	14.2252		sum of all crypts	21609.5	21.6095		sum of all crypts	27261.6	27.2616
sum of all Muc+	283							sum of all Muc+	297			sum of all Muc+	364			sum of all Muc+	609
Muc2 + cells / mm of crypt	16.907							Muc2 + cells / mm of crypt	20.8785			Muc2 + cells / mm of crypt	16.8444			Muc2 + cells / mm of crypt	22.3391
3092 20012017								3083 J7 012017				3085 J7 13012017
	um	mm							um	mm			um	mm
sum of all crypts	22515.8	22.5158						sum of all crypts	17871.7	17.8717		sum of all crypts	19940	19.94
sum of all Muc+	399							sum of all Muc+	487			sum of all Muc+	230
Muc2 + cells / mm of crypt	17.7209							Muc2 + cells / mm of crypt	27.2497			Muc2 + cells / mm of crypt	11.5346

## Sheet: WT mice non-infected
WT				WT				WT				WT				WT				WT
	um	mm			um	mm			um	mm			um	mm			um	mm			um	mm
sum of all crypts	33789.2	33.7892		sum of all crypts	30173.8	30.1738		sum of all crypts	43651.7	43.6517		sum of all crypts	13733.6	13.7336		sum of all crypts	16738.6	16.7386		sum of all crypts	22515.8	22.5158
sum of all Muc+	425			sum of all Muc+	499			sum of all Muc+	526			sum of all Muc+	260			sum of all Muc+	283			sum of all Muc+	399
	12.578				16.5375				12.0499				18.9316				16.907				17.7209
5185 1				5188 1				5190 1				3089 1 18012017				3093 A 20012017				3092 A 20012017
1	5330.96			1	3430.52			1	4940.02			1	1099.18			1	1372.62			1	326.643
2	172.142			2	267.942			2	160.091			2	358.771			2	360.6			2	194.918
3	203.234			3	398.559			3	81.193			3	108.404			3	256.848			3	146.43
sum of crypt lengths (um)	5706.33			4	425.773			4	268.092			4	62.978			4	82.2013			4	202.517
muc + signal	67			5	375.406			5	120.774			5	66.8098			5	196.783			5	1339.84
				sum of crypt lengths (um)	4898.2			sum of crypt lengths (um)	5570.17			6	380.865			6	64.147			6	86.5035
5185 2				muc + signal	86			muc + signal	73			7	49.8756			7	71.7458			7	58.4199
1	278.294											sum of crypt lengths (um)	2126.88			8	73.3487			8	84.7456
2	1321.87			5188 2				5190 2				muc + signal	23			9	59.7409			9	86.1861
3	1205.77			1	457.939			1	5947.5							10	70.0649			10	77.1391
4	369.587			2	440.512			2	217.208			3089 2 18012017				11	36.549			11	71.4533
sum of crypt lengths (um)	3175.51			3	168.042			3	195.461			1	119.076			12	78.5177			sum of crypt lengths (um)	2674.79
muc + signal	44			4	84.361			4	178.194			2	1706.66			13	58.2219			muc + signal	55
				5	1809.81			sum of crypt lengths (um)	6538.36			3	161.789			sum of crypt lengths (um)	2781.39
5185 3				6	233.349			muc + signal	69			4	13.5354			muc + signal	51			3092 B 20012017
1	3227.82			sum of crypt lengths (um)	3194.01							5	39.0025							1	88.0336
2	278.571			muc + signal	60			5190 3				6	40.0263			3093 B 20012017				2	337.125
3	147.541							1	388.805			7	49.0199			1	857.834			3	443.802
sum of crypt lengths (um)	3653.93			5188 3				2	340.201			8	42.7872			2	73.9904			4	101.954
muc + signal	52			1	2301.41			3	206.669			9	100.197			3	267.09			5	96.9966
				2	363.625			4	453.588			10	109.536			4	102.103			6	1046.48
5185 4				3	39.158			5	4609.51			11	81.1255			5	246.326			7	169.373
1	606.565			4	46.32			6	106.032			12	83.9496			6	240.626			8	65.1637
2	442.22			sum of crypt lengths (um)	2750.51			7	56.63			13	29.4037			7	77.0745			9	97.6852
3	2261.27			muc + signal	62			8	99.563			sum of crypt lengths (um)	2576.1			8	388.379			10	67.4825
4	315.075							9	271.94			muc + signal	40			sum of crypt lengths (um)	2253.42			11	81.4351
5	670.347			5188 4				10	129.076							muc + signal	39			12	70.3111
6	422.278			1	203.008			sum of crypt lengths (um)	6662.02			3089 3 18012017								13	75.6109
7	600.969			2	82.974			muc + signal	72			1	222.743			3093 C 20012017				14	75.9243
8	470.843			3	2765.82							2	381.856			1	353.494			15	94.8081
sum of crypt lengths (um)	5789.57			4	104.569			5190 4				3	66.475			2	322.254			16	75.4855
muc + signal	64			5	116.157			1	462.442			4	83.0637			3	113.259			17	83.0508
				6	282.293			2	1919.83			5	608.138			4	377.308			18	59.8523
5185 5				7	355.465			3	2896.81			6	417.806			5	725.643			19	68.0955
1	107.568			sum of crypt lengths (um)	3910.29			4	114.533			sum of crypt lengths (um)	1780.08			6	308.6			sum of crypt lengths (um)	3198.67
2	3380.18			muc + signal	66			5	119.731			muc + signal	32			7	84.9189			muc + signal	65
3	124.6							6	308.099							8	129.279
4	650.184			5188 5				7	118.712			3089 4 18012017				sum of crypt lengths (um)	2414.75			3092 C 20012017
5	666.654			1	3379.1			8	341.052			1	152.247			muc + signal	45			1	194.809
6	754.559			2	595.852			sum of crypt lengths (um)	6281.21			2	47.2057							2	380.362
7	117.67			3	155.443			muc + signal	88			3	71.0569			3093 D 20012017				3	231.663
sum of crypt lengths (um)	5801.42			4	127.631							4	301.847			1	1707.85			4	338.546
muc + signal	72			5	137.615			5190 5				5	265.138			2	146.846			5	835.585
				6	136.58			1	4473.47			6	77.1361			3	45.4875			6	32.8173
5185 6				7	25.8749			2	284.11			7	400.706			4	79.7577			7	41.7537
1	4082.8			sum of crypt lengths (um)	4558.1			3	179.317			8	107.394			5	75.6477			8	83.6332
2	460.952			muc + signal	64			4	168.888			sum of crypt lengths (um)	1422.73			6	78.7997			9	77.9835
3	352.212							5	108.662			muc + signal	35			7	56.2414			10	69.5718
4	188.979			5188 6				6	312.543							sum of crypt lengths (um)	2190.63			11	79.2343
sum of crypt lengths (um)	5084.94			1	257.882			7	221.993			3089 5 18012017				muc + signal	34			12	86.9296
muc + signal	61			2	437.19			8	74.12			1	214.342							13	86.3856
				3	363.053			sum of crypt lengths (um)	5823.11			2	1893.42			3093 E 20012017				14	74.5623
5185 7				4	419.783			muc + signal	65			3	61.8794			1	125.965			15	77.2869
1	1847.92			5	569.492							4	99.532			2	211.003			16	99.4722
2	117.929			6	375.098			5190 6				5	37.9415			3	1600.82			17	88.9001
3	184.102			7	162.06			1	4338.02			sum of crypt lengths (um)	2342.12			4	205.913			18	71.7051
4	433.812			8	138.003			2	78.269			muc + signal	60			sum of crypt lengths (um)	2143.7			19	96.7471
5	355.586			9	88.452			3	143.792							muc + signal	34			20	95.1
6	250.532			10	635.027			4	120.733			3089 6 18012017								21	92.6053
7	506.17			11	1579.68			5	129.327			1	305.364			3093 F 20012017				sum of crypt lengths (um)	3235.65
8	512.922			12	305.804			6	354.477			2	504.095			5	634.706			muc + signal	59
9	281.566			13	85.362			7	197.86			3	314.05			6	101.454
10	86.994			14	71.868			8	120.395			4	76.3739			7	94.2427			3092 D 20012017
sum of crypt lengths (um)	4577.54			15	130.447			9	136.155			5	360.137			8	528.986			1	250.682
muc + signal	65			16	98.3			10	198.939			6	391.124			9	439.856			2	382.145
				17	168.927			11	188.521			sum of crypt lengths (um)	1951.14			sum of crypt lengths (um)	1799.24			3	384.821
				sum of crypt lengths (um)	5886.43			sum of crypt lengths (um)	6006.49			muc + signal	39			muc + signal	29			4	122.707
				muc + signal	76			muc + signal	79											5	46.4125
												3089 9 18012017				3093 G 20012017				6	84.7735
				5188 7				5190 7				1	593.097			10	487.853			7	622.603
				1	396.316			1	755.096			2	254.989			11	32.5852			8	679.664
				2	477.391			2	4477.19			3	686.495			12	504.808			9	63.1907
				3	176.941			3	197.847			sum of crypt lengths (um)	1534.58			13	50.0608			10	89.3945
				4	463.878			4	240.754			muc + signal	31			14	267.286			11	43.7543
				5	398.836			5	274.822							sum of crypt lengths (um)	1342.59			12	87.5064
				6	217.893			6	217.667							muc + signal	25			13	79.5517
				7	1944.54			7	211.031											14	76.1019
				8	67.534			8	151.684							3093 H 20012017				15	67.3274
				9	108.542			9	127.729							1	456.151			sum of crypt lengths (um)	3080.64
				10	133.867			10	116.56							2	44.137			muc + signal	54
				11	63.196			sum of crypt lengths (um)	6770.38							3	468.15
				12	139.382			muc + signal	80							4	796.06			3092 E 20012017
				13	125.04											5	48.3716			1	244.887
				14	147.847											sum of crypt lengths (um)	1812.87			2	92.4291
				15	115.103											muc + signal	26			3	98.0458
				sum of crypt lengths (um)	4976.3															4	326.377
				muc + signal	85															5	245.259
																				6	284.287
																				7	357.406
																				8	431.936
																				9	263.813
																				10	83.1465
																				11	47.2371
																				12	60.2764
																				13	68.7171
																				14	85.7201
																				15	53.1785
																				16	77.9048
																				17	73.1425
																				18	87.1652
																				19	87.3585
																				20	86.7136
																				21	82.5777
																				22	71.3331
																				23	94.7882
																				24	82.8598
																				25	57.3678
																				sum of crypt lengths (um)	3543.93
																				muc + signal	49
																				3092 F 20012017
																				1	8072	2.4944e+08	249.44
																				2	2733	8.44548e+07	84.4548
																				3	8005	2.47369e+08	247.369
																				4	2717	8.39603e+07	83.9603
																				5	9790	3.02529e+08	302.529
																				6	6225	1.92364e+08	192.364
																				7	8653	2.67394e+08	267.394
																				8	8017	2.4774e+08	247.74
																				9	26511	8.19239e+08	819.239
																				10	2783	8.59999e+07	85.9999
																				11	1501	4.63837e+07	46.3837
																				12	2012	6.21745e+07	62.1745
																				13	1717	5.30585e+07	53.0585
																				14	1176	3.63406e+07	36.3406
																				15	2804	8.66488e+07	86.6488
																				16	1945	6.01041e+07	60.1041
																				17	1433	4.42824e+07	44.2824
																				18	2168	6.69952e+07	66.9952
																				19	1993	6.15874e+07	61.5874
																				20	2044	6.31634e+07	63.1634
																				21	2499	7.72237e+07	77.2237
																				22	1364	4.21501e+07	42.1501
																				23	1560	4.82069e+07	48.2069
																				24	1734	5.35838e+07	53.5838
																				25	2185	6.75205e+07	67.5205
																				26	1775	5.48508e+07	54.8508
																				27	2246	6.94056e+07	69.4056
																				28	2143	66222671	66.2227
																				29	66222671	2.0464e+12	30901.9
																				sum of crypt lengths (um)	3640.39
																				muc + signal	61
																				3092 G 20012017
																				1	181.734
																				2	136.022
																				3	123.45
																				4	430.745
																				5	377.837
																				6	1020.47
																				7	89.1081
																				8	91.303
																				9	74.3488
																				10	65.3224
																				11	68.1684
																				12	74.0713
																				13	120.892
																				14	48.9443
																				15	71.8129
																				16	87.1125
																				17	80.3896
																				sum of crypt lengths (um)	3141.73
																				muc + signal	56

## Sheet: ΔIEC mice non-inected
ΔIEC				ΔIEC				ΔIEC				ΔIEC
	um	mm			um	mm			um	mm			um	mm
sum of all crypts	39546.1	39.5461		sum of all crypts	35983.6	35.9836		sum of all crypts	15066.3	15.0663		sum of all crypts	15761.9	15.7619
sum of all Muc+	523			sum of all Muc+	377			sum of all Muc+	134			sum of all Muc+	267
	13.2251				10.477				8.89403				16.9396
4715 1a				4717 1				3087 J7 1 13012017				3088 J7 1 18012017
1	114.189			1	3288.65			1	197.29			1	94.3753
2	3704.08			2	624.58			2	1588.04			2	456.702
3	802.995			3	230.377			3	89.3587			3	636.407
4	669.899			4	125.378			4	63.0271			4	127.265
5	113.267			sum of crypt lengths (um)	4268.99			5	56.0066			5	477.858
6	102.084			muc + signal	45			6	236.673			sum of crypt lengths (um)	1792.61
sum of crypt lengths (um)	5506.51							sum of crypt lengths (um)	2230.4			muc + signal	26
muc + signal	74			4717 J7 2				muc + signal	21
				1	278.604							3088 J7 2 18012017
4715 J7 2				2	506.59			3087 J7 2 13012017				6	44.7037
1	571.953			3	195.612			1	99.5358			7	262.852
2	2065.69			4	333.885			2	82.9804			8	349.204
3	167.871			5	2377.78			3	1363.8			9	47.5879
4	13.1442			6	130.418			4	94.8474			10	1337.57
5	115.208			7	99.586			5	60.8149			11	312.027
6	94.248			8	89.179			6	102.369			sum of crypt lengths (um)	2353.94
7	166.651			sum of crypt lengths (um)	4011.66			7	173.981			muc + signal	48
8	104.599			muc + signal	59			8	113.931
9	110.326							9	403.652			3088 J7 3 18012017
10	240.157			4717 J7 3				sum of crypt lengths (um)	2495.91			1	124.441
11	887.465			1	174.963			muc + signal	18			2	210.363
12	794.532			2	237.393							3	2003.27
13	902.958			3	337.357			3087 J7 3 13012017				4	143.23
14	281.853			4	340.479			1	835.525			5	82.756
sum of crypt lengths (um)	6516.66			5	290.717			2	235.44			sum of crypt lengths (um)	2564.06
muc + signal	92			6	449.288			3	747.466			muc + signal	52
				7	231.985			4	173.108
4715 J7 3				8	1620.45			5	50.8274			3088 J7 4 18012017
1	535.35			9	1139.39			6	214.802			1	143.014
2	3123.35			10	77.356			7	99.0171			2	1840.11
3	151.387			11	149.758			8	80.6143			3	106.519
4	79.91			sum of crypt lengths (um)	5049.14			sum of crypt lengths (um)	2436.8			sum of crypt lengths (um)	2089.65
5	126.196			muc + signal	52			muc + signal	21			muc + signal	42
6	98.834
7	376.68			4717 J7 4				3087 J7 4 13012017				3088 J7 5 18012017
8	849.732			1	310.056			1	1458.61			1	254.509
9	93.453			2	572.177			2	66.342			2	129.84
10	556.917			3	739.777			3	95.5605			3	264.482
11	86.553			4	2615.47			4	92.0254			4	963.242
sum of crypt lengths (um)	6078.36			5	66.59			5	39.1086			5	60.5991
muc + signal	92			6	159.39			6	161.59			6	18.7149
				sum of crypt lengths (um)	4463.46			7	84.2815			sum of crypt lengths (um)	1691.39
4715 J7 4				muc + signal	39			8	240.781			muc + signal	26
1	1137.07							9	143.141
2	1674.33			4717 J7 5				10	53.8302			3088 J7 6 18012017
3	117.395			1	3484.83			sum of crypt lengths (um)	2435.27			1	383.321
4	534.676			2	434.318			muc + signal	20			2	1893.22
5	330.353			3	465.435							3	74.632
6	732.334			4	535.675			3087 J7 5 13012017				4	99.1749
7	868.106			5	473.861			1	57.649			5	115.818
8	77.394			6	115.418			2	1252.69			6	157.601
sum of crypt lengths (um)	5471.65			7	93.823			3	269.322			sum of crypt lengths (um)	2723.77
muc + signal	67			8	107.544			4	85.2124			muc + signal	30
				9	120.195			5	78.0294
4715 J7 5				10	168.596			6	72.0441			3088 J7 7 18012017
1	903.9			11	74.301			sum of crypt lengths (um)	1814.95			1	148.091
2	721.47			12	96.74			muc + signal	14			2	1366.17
3	1183.12			13	92.002							3	97.1079
4	1051.82			14	117.007			3087 J7 6 13012017				4	534.49
5	273.548			15	95.997			1	385.399			5	400.646
6	142.952			sum of crypt lengths (um)	6475.74			2	838.876			sum of crypt lengths (um)	2546.51
sum of crypt lengths (um)	4276.81			muc + signal	64			3	43.0817			muc + signal	43
muc + signal	63							4	143.283
				4717 J7 6				5	99.943
4715 J7 6				1	3047.24			6	32.1069
1	4835.56			2	183.224			7	88.4599
2	553.709			3	520.726			8	213.349
3	297.393			4	324.968			9	137.218
sum of crypt lengths (um)	5686.66			5	608.821			sum of crypt lengths (um)	1981.72
muc + signal	48			6	300.457			muc + signal	19
				7	118.837
4715 J7 7				8	251.057			3087 J7 7 13012017
1	555.546			9	221.118			1	135.072
2	3545.74			10	205.918			2	80.8659
3	162.25			11	135.65			3	229.425
4	113.855			12	304.993			4	48.7507
5	73.416			13	211.333			5	216.676
6	109.16			sum of crypt lengths (um)	6434.34			6	275.841
7	201.558			muc + signal	65			7	221.142
8	109.283							8	370.803
9	61.079			4717 J7 7				9	92.662
10	554.031			1	3448.77			sum of crypt lengths (um)	1671.24
11	422.576			2	197.417			muc + signal	21
12	100.926			3	169.131
sum of crypt lengths (um)	6009.42			4	141.159
muc + signal	87			5	114.189
				6	127.265
				7	241.941
				8	127.446
				9	712.914
				sum of crypt lengths (um)	5280.23
				muc + signal	53

## Sheet: WT mice 7 days post-infec
WT J7				WT J7				WT J7				WT J7				WT J7				WT J7
	um	mm			um	mm			um	mm			um	mm			um	mm			um	mm
sum of all crypts	25142.9	25.1429		sum of all crypts	17890.5	17.8905		sum of all crypts	12192.4	12.1924		sum of all crypts	12372.4	12.3724		sum of all crypts	14225.2	14.2252		sum of all crypts	17871.7	17.8717
sum of all Muc+	619			sum of all Muc+	713			sum of all Muc+	309			sum of all Muc+	421			sum of all Muc+	297			sum of all Muc+	487
	24.6192				39.8534				25.3437				34.0274				20.8785				27.2497
4742 J7 B1				4885 J7 1				4886 J7 1				4738 J7 1				3091 J7 1 18012017				3083 J7 1 012017
49	220.928			1	1890.63			1	96.946			1	124.369			1	394.551			1	205.262
50	3068.28			2	45.962			2	96.56			2	155.268			2	75.864			2	466.312
51	663.171			sum of crypt lengths (um)	1936.6			3	1971.74			3	140.591			3	88.4198			3	328.293
52	65.66			muc + signal	82			4	113.94			4	74.93			4	230.861			4	138.136
sum of crypt lengths (um)	4018.03							5	105.829			5	93.47			5	85.5681			5	371.968
muc + signal	105			4885 J7 2				6	223.246			6	105.443			6	58.4741			6	260.425
				3	2385.02			7	90.38			7	159.903			7	340.994			7	163.939
4742 J7 B2				4	147.157			8	86.131			8	183.463			8	698.798			8	217.492
5	147.929			sum of crypt lengths (um)	2532.18			9	85.745			9	147.929			sum of crypt lengths (um)	1973.53			9	39.1092
6	179.987			muc + signal	103			10	177.67			10	190.802			muc + signal	38			10	110.979
7	287.361							sum of crypt lengths (um)	3048.19			11	123.21							sum of crypt lengths (um)	2301.92
8	2797.91							muc + signal	94			12	153.337			3091 J7 2 18012017				muc + signal	74
9	349.932			4885 J7 3								13	1911.88			1	112.148
10	67.205			5	1995.31			4886 J7 2				14	263.028			2	395.362			3083 J7 2 012017
11	140.204			6	48.666			11	694.07			15	116.644			3	247.045			1	140.093
sum of crypt lengths (um)	3970.53			7	91.152			12	1860.12			16	135.183			4	178.59			2	1294.56
muc + signal	88			8	100.036			13	151.019			17	146.77			5	124.209			3	691.124
				9	157.199			14	44.804			18	232.129			6	135.261			4	141.101
4742 J7 B3				sum of crypt lengths (um)	2392.36			15	115.871			sum of crypt lengths (um)	4458.35			7	113.301			5	175.015
12	97.332			muc + signal	91			sum of crypt lengths (um)	2865.89			muc + signal	173			8	60.4388			sum of crypt lengths (um)	2441.9
13	2509.39							muc + signal	85							9	67.1655			muc + signal	63
14	288.52			4885 J7 4								4738 J7 2				10	217.414
15	234.447			10	53.687			4886 J7 3				1	291.61			sum of crypt lengths (um)	1650.94			3083 J7 3 012017
16	82.269			11	2413.22			16	281.568			2	193.119			muc + signal	22			1	325.263
17	149.86			12	88.449			17	565.453			3	299.335							2	264.952
18	123.21			13	68.364			18	199.299			4	149.474			3091 J7 3 18012017				3	666.727
19	95.787			14	57.163			19	984.521			5	522.58			1	297.863			4	202.138
sum of crypt lengths (um)	3580.81			sum of crypt lengths (um)	2680.88			20	520.649			6	202.003			2	67.72			sum of crypt lengths (um)	1459.08
muc + signal	78			muc + signal	100			21	256.848			7	196.595			3	407.102			muc + signal	67
								sum of crypt lengths (um)	2808.34			8	166.855			4	279.494
4742 J7 B4				4885 J7 5				muc + signal	71			9	156.04			5	504.268			3083 J7 4 012017
20	144.067			15	2483.9							10	135.956			sum of crypt lengths (um)	1556.45			1	752.913
21	2442.57			16	70.295			4886 J7 4				11	587.854			muc + signal	28			2	659.152
22	333.71			17	96.946			22	437.222			12	400.915							3	761.803
23	95.015			sum of crypt lengths (um)	2651.14			23	453.83			13	199.299			3091 J7 4 18012017				4	82.8884
24	104.284			muc + signal	110			24	1731.12			sum of crypt lengths (um)	3501.64			1	134.819			5	134.124
25	43.259							25	417.523			muc + signal	132			2	135.267			6	90.9389
sum of crypt lengths (um)	3162.91			4885 J7 6				26	430.269							3	359.584			7	184.939
muc + signal	89			18	1816.09			sum of crypt lengths (um)	3469.96			4738 J7 3				4	192.119			8	61.7783
				19	81.882			muc + signal	59			1	371.175			5	97.6509			sum of crypt lengths (um)	2728.54
4742 J7 B5				20	64.116							2	115.099			6	318.002			muc + signal	49
26	65.66			21	98.104							3	79.179			7	47.787
27	400.915			22	99.263							4	740.418			sum of crypt lengths (um)	1285.23			3083 J7 5 012017
28	2475.01			23	49.825							5	84.586			muc + signal	30			1	415.527
29	162.22			24	125.141							6	178.828							2	190.36
30	65.274			sum of crypt lengths (um)	2334.42							7	602.145			3091 J7 5 18012017				3	396.192
31	67.592			muc + signal	106							8	75.316			1	896.493			4	579.986
sum of crypt lengths (um)	3236.67											9	220.156			2	69.9151			5	1564.24
muc + signal	97			4885 J7 7								10	161.061			3	186.049			sum of crypt lengths (um)	3146.3
				25	3088.75							11	134.411			4	130.91			muc + signal	84
4742 J7 B6				26	54.073							12	619.912			5	121.529
32	836.592			27	120.12							13	555.41			6	39.9233			3083 J7 6 012017
33	1885.61			28	100.036							14	474.687			7	34.2274			1	44.4678
34	737.715			sum of crypt lengths (um)	3362.97							sum of crypt lengths (um)	4412.38			8	74.7559			2	1032.27
35	226.722			muc + signal	121							muc + signal	116			9	56.6137			3	554.162
36	67.592															10	322.058			4	616.734
37	165.31															sum of crypt lengths (um)	1932.48			5	177.032
38	77.248															muc + signal	44			6	137.03
sum of crypt lengths (um)	3996.79																			7	68.7697
muc + signal	73															3091 J7 6 18012017				8	74.1723
																1	233.469			9	114.965
4742 J7 B7																2	1263.24			10	118.49
39	369.244															3	103.536			sum of crypt lengths (um)	2938.09
40	1296.99															4	358.401			muc + signal	70
41	458.465															5	206.033
42	496.702															6	204.83			3083 J7 7 012017
43	116.644															7	60.4461			1	528.775
44	83.814															8	200.741			2	163.652
45	112.009															9	102.759			3	80.5157
46	97.332															10	70.8048			4	54.719
47	97.332															11	126.34			5	40.568
48	48.666															12	99.1304			6	791.045
sum of crypt lengths (um)	3177.2															13	145.688			7	483.631
muc + signal	89															14	191.653			8	147.442
																15	58.7734			9	106.578
																sum of crypt lengths (um)	3425.85			10	103.628
																muc + signal	67			11	91.3182
																				12	119.709
																3091 J7 10 18012017				13	144.334
																1	57.1269			sum of crypt lengths (um)	2855.91
																2	167.434			muc + signal	80
																3	421.562
																4	1086.19
																5	224.733
																6	78.259
																7	139.92
																8	146.742
																9	78.7568
																sum of crypt lengths (um)	2400.72
																muc + signal	68

## Sheet: ΔIEC mice 7 days post-infection
	ΔIEC J7				ΔIEC J7				ΔIEC J7				ΔIEC J7				ΔIEC J7				ΔIEC J7
		um	mm			um	mm			um	mm			um	mm			um	mm			um	mm
	sum of all crypts	24021.3	24.0213		sum of all crypts	28801.3	28.8013		sum of all crypts	21909	21.909		sum of all crypts	32968.7	32.9687		sum of all crypts	21609.5	21.6095		sum of all crypts	19940	19.94
	sum of all Muc+	612			sum of all Muc+	536			sum of all Muc+	375			sum of all Muc+	317			sum of all Muc+	364			sum of all Muc+	230
		25.4774				18.6102				17.1163				9.61518				16.8444				11.5346
	4743 J7 1				4737 J7 8				4741 J7 1				4740 J7 1 BIGBIG				3086 J7 1 13012017				3085 J7 1 13012017
	1	3001.07			27	1876.35			1	1061.77			1	227.009			1	49.4474			1	1877.44
	2	283.885			28	218.225			2	2276.87			2	404.568			2	230.812			2	74.2168
	3	183.849			29	115.485			3	203.547			3	103.923			3	1191.29			3	95.6426
	4	108.533			30	52.528			4	181.918			4	3901.07			4	435.301			4	69.2172
	5	60.639			31	39.396			5	161.834			5	133.896			5	353.639			sum of crypt lengths (um)	2116.51
	6	87.29			32	27.423			6	117.416			6	171.592			6	143.532			muc + signal	27
	7	54.46			33	70.295			sum of crypt lengths (um)	4003.36			sum of crypt lengths (um)	4942.05			7	105.481
	8	79.951			34	123.982			muc + signal	77			muc + signal	34			8	63.4413			3085 J7 2 13012017
	9	157.971			35	148.315											9	125.192			5	128.346
	sum of crypt lengths (um)	4017.65			36	156.426			4741 J7 2				4740 J7 2 BIGBIG				10	49.4651			6	416.791
	muc + signal	101			37	147.929			7	2092.25			1	569.618			11	77.6307			7	87.7145
					38	131.321			8	204.706			2	1942.3			12	119.116			8	92.4981
	4743 J7 2				39	52.915			9	154.495			3	189.759			sum of crypt lengths (um)	2944.35			9	64.0487
	10	3094.93			40	92.697			10	428.338			4	827.831			muc + signal	40			10	24.5158
	11	434.904			41	170.717			11	148.702			5	541.922							11	87.0572
	12	169.172			42	82.655			12	155.268			6	188.947			3086 J7 2 13012017				12	1238.82
	13	88.449			43	38.238			sum of crypt lengths (um)	3183.76			7	144.709			1	61.4829			13	137.359
	sum of crypt lengths (um)	3787.45			44	185.781			muc + signal	51			8	189.015			2	79.3403			14	93.3816
	muc + signal	90			45	69.909							9	251.646			3	94.8825			15	60.7021
					46	51.37			4741 J7 3				10	135.006			4	63.2302			sum of crypt lengths (um)	2431.23
	4743 J7 3				47	152.178			13	1405.91			sum of crypt lengths (um)	4980.76			5	95.7582			muc + signal	30
	14	2746.93			48	149.86			14	1560.4			muc + signal	66			6	98.757
	15	350.318			49	182.691			15	96.946							7	87.6059			3085 J7 3 13012017
	16	104.284			50	203.547			16	176.125			4740 J7 3 BIGBIG				8	86.2565			1	70.5726
	17	55.618			51	137.501			17	112.395			1	3612.76			9	100.886			2	22.0082
	sum of crypt lengths (um)	3257.15			52	161.061			18	222.087			2	237.263			10	99.8657			3	128.614
	muc + signal	73			53	195.436			19	117.803			3	175.493			11	82.7055			4	81.7345
					54	196.981			20	129.004			4	65.723			12	108.698			5	65.7598
	4743 J7 4				55	80.724			sum of crypt lengths (um)	3820.67			5	175.944			13	105.964			6	92.0047
	18	1185.37			56	154.495			muc + signal	67			6	245.782			14	55.4722			7	49.8388
	19	2000.33			57	179.214							7	197.553			15	94.7932			8	90.2142
	20	157.585			58	191.96			4741 J7 4				8	189.297			16	201.867			9	101.624
	21	115.099			sum of crypt lengths (um)	5837.6			21	985.293			9	233.019			17	102.686			10	58.5479
	22	193.119			muc + signal	106			22	431.042			10	133.572			18	100.398			11	388.21
	23	181.146							23	468.121			11	132.013			19	359.242			12	99.5172
	24	173.035			4737 J7 9				24	71.068			12	130.567			20	1049.6			13	537.983
	25	157.199			1	152.95			25	260.711			13	236.103			21	63.7862			14	148.426
	sum of crypt lengths (um)	4162.88			2	94.242			26	139.818			14	179.563			22	97.9763			15	57.1539
	muc + signal	75			3	101.967			27	95.787			15	252.595			23	170.975			sum of crypt lengths (um)	1992.21
					4	142.908			28	57.936			16	137.681			24	88.1007			muc + signal	34
	4743 J7 5				5	205.865			29	288.52			sum of crypt lengths (um)	6334.93			sum of crypt lengths (um)	3550.33
	26	561.976			6	148.702			sum of crypt lengths (um)	2798.3			muc + signal	71			muc + signal	59			3085 J7 4 13012017
	27	3416.66			7	277.705			muc + signal	45											1	122.054
	28	125.914			8	120.506							4740 J7 4 BIGBIG				3086 J7 3 13012017				2	125.262
	29	52.915			9	92.311			4741 J7 5				1	709.679			1	329.568			3	129.505
	30	80.724			10	173.035			30	1138.24			2	1499.72			2	55.9814			4	135.291
	31	183.849			11	129.004			31	105.829			3	1118.36			3	363.313			5	136.594
	sum of crypt lengths (um)	4422.04			12	193.892			32	928.516			4	168.781			4	448.507			6	228.046
	muc + signal	83			13	81.11			33	105.057			5	226.869			5	67.7525			7	195.301
					14	68.364			34	115.485			6	197.363			6	100.544			8	134.388
	4743 J7 6				15	71.068			35	93.083			7	169.009			7	572.79			9	92.1528
	32	2828.42			16	147.157			36	220.156			8	158.927			8	41.3655			10	72.0504
	33	142.136			17	60.639			37	525.284			9	257.777			9	117.451			11	54.1084
	34	204.32			18	636.134			38	61.412			10	189.45			10	124.772			12	170.301
	35	163.765			19	959.802			39	89.993			11	143.339			11	99.5381			13	130.992
	36	323.668			20	907.273			40	584.378			12	282.969			12	43.7999			14	91.6951
	37	544.209			21	437.994			sum of crypt lengths (um)	3967.44			13	149.333			13	33.7752			15	73.1676
	38	70.682			sum of crypt lengths (um)	5202.63			muc + signal	73			14	193.357			14	58.1419			16	288.747
	39	96.946			muc + signal	86							15	312.836			15	104.068			sum of crypt lengths (um)	2179.65
	sum of crypt lengths (um)	4374.15							4741 J7 6				16	312.176			16	102.759			muc + signal	38
	muc + signal	93			4737 J7 10				41	270.753			17	109.048			17	75.9015
					22	3209.64			42	1020.05			18	152.02			18	84.527			3085 J7 5 13012017
	4743 J7 7				23	54.073			43	25.105			sum of crypt lengths (um)	6351.01			19	99.9084			1	596.834
	40	3220.84			24	195.436			44	561.204			muc + signal	59			20	92.0607			2	5073.51
	41	415.206			25	132.093			45	870.581							21	122.66			3	69.3913
	42	772.48			26	195.05			46	504.427			4740 J7 5 BIGBIG				22	97.4571			4	97.5646
	43	137.887			27	235.219			47	561.204			1	175.422			23	91.5887			5	80.5262
	44	139.432			28	198.526			48	322.123			2	214.894			24	43.6785			6	119.929
	45	140.591			29	189.643			sum of crypt lengths (um)	4135.45			3	4004.16			25	91.7466			7	40.2242
	46	253.758			sum of crypt lengths (um)	4409.68			muc + signal	62			4	173.339			26	102.861			8	38.1273
	47	125.141			muc + signal	99							5	105.432			27	103.68			9	66.0027
	sum of crypt lengths (um)	5205.33											sum of crypt lengths (um)	4673.24			28	109.72			10	508.8
	muc + signal	97			4737 J7 11								muc + signal	42			29	76.4566			11	197.757
					30	67.978											30	71.7389			sum of crypt lengths (um)	6888.67
					31	36.693							4740 J7 6 BIGBIG				31	52.7806			muc + signal	31
					32	38.624							1	461.121			32	86.6239
					33	87.676							2	127.226			sum of crypt lengths (um)	4067.52			3085 J7 6 13012017
					34	74.544							3	236.908			muc + signal	53			1	651.256
					35	60.253							4	499.649							2	328.857
					36	44.804							5	457.523			3086 J7 4 13012017				3	276.359
					37	116.644							6	436.524			1	455.143			4	67.0052
					38	166.082							7	422.434			2	273.121			5	102.281
					39	152.95							8	862.914			3	1244.17			6	102.682
					40	147.157							9	102.983			4	195.322			7	91.7855
					41	154.109							10	131.786			5	106.332			8	96.3924
					42	135.183							11	437.085			6	131.353			9	74.7364
					43	182.691							12	733.816			7	119.115			10	113.277
					44	85.359							13	175.765			8	94.7649			11	112.261
					45	146.384							14	390.179			9	109.802			12	73.0941
					46	150.633							15	210.808			10	116.042			13	38.8403
					47	159.903							sum of crypt lengths (um)	5686.72			11	106.224			14	119.035
					48	179.987							muc + signal	45			12	88.4127			15	72.6814
					49	161.834											sum of crypt lengths (um)	3039.8			sum of crypt lengths (um)	2320.54
					50	147.543											muc + signal	43			muc + signal	37
					51	182.304
					52	195.823											3086 J7 5 13012017				3085 J7 7 13012017
					53	168.4											1	330.874			16	680.568
					54	45.19											2	104.671			17	372
					55	78.02											3	402.012			18	136.554
					56	78.793											4	937.751			19	61.6332
					57	3728.74											5	164.997			20	84.1562
					58	88.062											6	81.9537			21	37.1454
					sum of crypt lengths (um)	6994.39											7	118.675			22	118.646
					muc + signal	116											8	151.217			23	151.277
																	9	139.143			24	120.332
					4737 J7 12												10	118.727			25	145.568
					59	36.693											sum of crypt lengths (um)	2550.02			26	103.293
					60	50.983											muc + signal	42			sum of crypt lengths (um)	2011.17
					61	39.01															muc + signal	33
					62	99.649											3086 J7 6 13012017
					63	149.088											1	155.517
					64	105.057											2	329.476
					65	251.441											3	443.573
					66	267.277											4	890.05
					67	415.978											5	446.519
					68	140.977											6	153.218
					69	79.179											7	39.9136
					70	178.828											8	149.635
					71	173.421											9	148.803
					72	64.116											10	56.458
					73	15.4109											sum of crypt lengths (um)	2813.16
					74	67.205											muc + signal	67
					75	196.209
					76	217.838											3086 J7 7 13012017
					77	140.591											1	185.91
					78	277.319											2	650.801
					79	57.936											3	497.541
					80	98.877											4	360.891
					81	77.634											5	94.6121
					82	105.829											6	55.3197
					83	208.955											7	114.246
					84	198.526											8	143.092
					85	151.405											9	112.727
					86	208.955											10	94.1884
					87	55.232											11	80.5725
					88	54.846											12	135.809
					89	48.666											13	118.653
					90	2123.92											sum of crypt lengths (um)	2644.36
					sum of crypt lengths (um)	6357.05											muc + signal	60
					muc + signal	129

## Sheet: WT mice 9 days post-infec
	WT J9				WT J9				WT J9				WT J9				WT J9
		um	mm			um	mm			um	mm			um	mm			um	mm
	sum of all crypts	23562.8	23.5628		sum of all crypts	22529.7	22.53		sum of all crypts	22826.1	22.8261		sum of all crypts	23803.6	23.8036		sum of all crypts	27261.6	27.2616
	sum of all Muc+	622			sum of all Muc+	630			sum of all Muc+	337			sum of all Muc+	321			sum of all Muc+	609
		26.3975				27.9627				14.7638				13.4853				22.3391
	4888 J9 1				4889 J9 1				8147 J9 1				8146 J9 1				4887 J9 1
	1	2273.4			1	181.918	um		1	1110.25			1	707.284			1	3473.43
	2	123.21			2	109.305			2	2559.73			2	63.119			2	98.226
	3	276.546			3	64.888			3	145.345			3	219.357			3	253.043
	4	64.502			4	222.087			4	232.455			4	845.13			4	276.371
	5	253.758			5	369.244			5	201.611			5	474.8			5	212.91
	6	79.179			6	339.117			6	254.89			6	125.668			6	193.064
	7	122.051			7	277.319			7	123.922			sum of crypt lengths (um)	2435.36			7	204.508
	8	62.184			8	156.813			8	140.073			muc + signal	54			8	103.787
	sum of crypt lengths (um)	3254.83			9	162.992			9	139.185							sum of crypt lengths (um)	4815.34
	muc + signal	71			10	200.844			10	216.401			8146 J9 2				muc + signal	82
					11	341.048			11	169.14			1	3391.73
	4888 J9 2		pretty		12	153.337			sum of crypt lengths (um)	5293			2	157.129			4887 J9 2
	9	130.935			13	208.955			muc + signal	63			sum of crypt lengths (um)	3548.86			1	2040.45
	10	32.83											muc + signal	66			2	883.698
	11	231.357			sum of crypt lengths (um)	2787.87			8147 J9 2								3	790.01
	12	2593.2			muc + signal	161			1	437.936			8146 J9 3				4	90.066
	13	164.537			4889 J9 2				2	3984.59			1	704.739			5	238.907
	14	122.824			14	248.737			3	377.705			2	2089.51			6	197.566
	15	242.558			15	1010.4			4	342.523			3	337.307			7	164.651
	16	196.981			16	326.757			5	273.364			4	637.637			8	367.123
	sum of crypt lengths (um)	3715.22			17	870.581			sum of crypt lengths (um)	5416.12			5	523.329			sum of crypt lengths (um)	4772.47
	muc + signal	115			18	275.774			muc + signal	72			6	275.764			muc + signal	76
					19	262.256							sum of crypt lengths (um)	4568.28
	4888 J9 3								8147 J9 3				muc + signal	62			4887 J9 3
	17	93.47			sum of crypt lengths (um)	2994.5			1	4684.27							1	3118.24
	18	84.972			muc + signal	129			sum of crypt lengths (um)	4684.27			8146 J9 4				2	2007.51
	19	144.453			4889 J9 3				muc + signal	71			1	679.71			3	143.435
	20	134.025			20	911.908							2	343.517			4	83.377
	21	161.834			21	212.47			8147 J9 4				3	378.247			sum of crypt lengths (um)	5352.56
	22	65.66			22	808.396			1	530.583			4	3370.89			muc + signal	150
	23	102.739			23	148.315			2	1251.18			5	1458.32
	24	85.359			24	105.829			3	2569.51			6	109.708			4887 J9 4
	25	62.571			25	115.485			4	985.925			7	108.882			1	2201.64
	26	88.062							5	169.701			sum of crypt lengths (um)	6449.28			2	734.776
	27	102.739			sum of crypt lengths (um)	2302.4			6	414.511			muc + signal	62			3	286.731
	28	60.253			muc + signal	49			7	63.169							4	1652.28
	29	173.421			4889 J9 4				8	148.766			8146 J9 5				5	209.787
	30	65.66			26	430.655			9	365.828			1	499.318			6	56.189
	31	310.149			27	2470.38			10	175.172			2	582.121			7	1024.42
	32	341.821			28	130.162			sum of crypt lengths (um)	6674.35			3	467.589			8	219.82
	33	271.525			29	56.391			muc + signal	52			4	5252.84			sum of crypt lengths (um)	6385.65
	34	529.146											sum of crypt lengths (um)	6801.86			muc + signal	168
	35	1162.58			sum of crypt lengths (um)	3087.59			8147 J9 5				muc + signal	77
	36	195.436			muc + signal	77			1	924.025							4887 J9 5
	sum of crypt lengths (um)	4235.87							2	763.761							1	483.338
	muc + signal	129			4889 J9 5				3	355.242							2	3788.39
					30	159.516			4	2340.33							3	136.694
	4888 J9 4				31	62.571			5	145.688							4	239.168
	37	179.601			32	445.719			6	124.319							5	102.256
	38	268.822			33	1549.97			7	293.029							6	411.974
	39	345.683			34	140.977			8	198.241							7	278.212
	40	78.406			35	159.516			9	84.867							8	233.939
	41	1517.53			36	346.842			10	61.333							9	261.662
	42	169.172							11	151.801							sum of crypt lengths (um)	5935.63
	43	39.783			sum of crypt lengths (um)	2865.11			sum of crypt lengths (um)	5442.64							muc + signal	133
	44	178.442			muc + signal	50			muc + signal	79
	45	86.517
	46	224.404			4889 J9 6
	47	96.56			37	96.946
	48	167.241			38	135.57
	49	102.353			39	117.416
	50	117.803			40	84.586
	51	99.263			41	45.576
	52	141.749			42	105.443
	53	146.77			43	91.925
	54	234.447			44	225.177
	55	220.542			45	137.887
	56	98.877			46	113.554
	sum of crypt lengths (um)	4513.96			47	148.315
	muc + signal	98			48	986.838
					49	123.596
	4888 J9 5				50	290.837
	57	105.829			51	234.833
	58	3011.11			52	522.194
	59	111.623			53	338.345
	60	32.058			54	465.417
	61	115.871			55	317.874
	62	337.186			56	436.449
	63	254.531
	sum of crypt lengths (um)	3968.21			sum of crypt lengths (um)	5018.78
	muc + signal	104			muc + signal	73
	4888 J9 6				4889 J9 7B
	64	2707.53			57	2526.77
	65	475.073			58	220.156
	66	128.617			59	116.644
	67	108.147			60	208.569
	68	110.464			61	146.384
	69	66.819			62	254.917
	70	42.1
	71	107.374			sum of crypt lengths (um)	3473.44
	72	128.617			muc + signal	91
	sum of crypt lengths (um)	3874.74
	muc + signal	105

## Sheet: ΔIEC mice 9 days post-infection
	ΔIEC J9				ΔIEC J9				ΔIEC J9				ΔIEC J9
		um	mm			um	mm			um	mm			um	mm
	sum of all crypts	34697.3	34.6973		sum of all crypts	46794.9	46.7949		sum of all crypts	28387.8	28.3878		sum of all crypts	33595	33.595
	sum of all Muc+	749			sum of all Muc+	852			sum of all Muc+	478			sum of all Muc+	481
		21.5867				18.2071				16.8382				14.3176
	4731 J9 1				4730 J9 1				4732 J9 1				4733 J9 1
	1	466.189			1	238.06			1	1952.85			1	208.446
	2	157.971			2	537.86			2	216.693			2	657.981
	3	61.026			3	3403.55			3	51.427			3	578.589
	4	84.586			4	76.976			4	146.244			4	3812.79
	5	337.572			5	133.032			5	244.264			5	336.653
	6	353.022			6	366.167			6	237.565			6	82.429
	7	324.054			7	314.601			7	214.786			sum of crypt lengths (um)	5676.88
	8	79.179			8	747.237			8	63.723			muc + signal	79
	9	100.422			9	422.31			9	531.32
	10	1622.97			sum of crypt lengths (um)	6239.79			10	716.343			4733 J9 2
	11	105.829			muc + signal	99			11	512.81			1	109.647
	12	107.374							sum of crypt lengths (um)	4888.02			2	3608.46
	13	121.279			4730 J9 2				muc + signal	94			3	337.196
	14	88.062			1	485.974							4	127.506
	15	97.718			2	5463.42			4732 J9 2				5	360.18
	16	95.015			3	230.801			1	605.218			6	318.668
	sum of crypt lengths (um)	4202.27			4	53.099			2	847.468			7	42.526
	muc + signal	87			5	233.93			3	416.692			8	183.1
					6	138.91			4	544.649			9	114.231
	4731 J9 2				7	47.58			5	1432.24			sum of crypt lengths (um)	5201.51
	17	151.019			sum of crypt lengths (um)	6653.71			6	104.077			muc + signal	87
	18	111.623			muc + signal	123			7	226.336
	19	436.835							8	133.174			4733 J9 3
	20	326.757			4730 J9 3				9	115.703			1	310.458
	21	205.092			1	947.602			10	272.346			2	307.052
	22	232.902			2	670.876			11	307.293			3	1066.53
	23	1115.46			3	2005.58			sum of crypt lengths (um)	5005.19			4	1522.48
	24	61.798			4	1213.27			muc + signal	58			5	1047.09
	25	53.687			5	840.2							6	122.38
	26	51.37			6	258.33			4732 J9 3				7	156.335
	27	89.993			7	280.473			1	3188.59			8	75.947
	28	76.475			8	943.968			2	201.097			sum of crypt lengths (um)	4608.28
	29	108.147			9	215.888			3	325.234			muc + signal	59
	30	94.628			sum of crypt lengths (um)	7376.18			4	125.197
	31	84.586			muc + signal	130			5	286.162			4733 J9 4
	32	72.999							6	238.098			1	109.734
	33	81.496			4730 J9 4				7	306.67			2	234245
	34	70.682			1	370.061			sum of crypt lengths (um)	4671.04			3	86.174
	35	83.041			2	750.008			muc + signal	93			4	248.063
	36	96.173			3	546.535							5	295.633
	37	102.353			4	1040.32			4732 J9 4				6	186.287
	38	89.993			5	1264.65			1	124.034			7	201.677
	39	76.089			6	1116.71			2	45.319			8	254.375
	40	86.517			7	530.02			3	3182.51			9	146.292
	41	95.015			8	559.288			4	278.558			10	250.048
	42	113.554			9	212.808			5	345.475			11	157.669
	43	120.506			10	382.751			sum of crypt lengths (um)	3975.89			12	203.41
	44	295.086			sum of crypt lengths (um)	6773.15			muc + signal	74			13	756.85
	45	224.018			muc + signal	140							14	1914.52
	46	201.23							4732 J9 5				15	465.603
	47	105.829			4730 J9 5				1	3889.59			16	292.721
	48	75.316			1	207.053			2	732.744			17	274.243
	49	108.533			2	120.321			sum of crypt lengths (um)	4622.33			18	375.736
					3	459.141			muc + signal	72			sum of crypt lengths (um)	4440.75
	sum of crypt lengths (um)	5298.8			4	185.804							muc + signal	81
	muc + signal	116			5	1559.6			4732 J9 6
					6	2334.57			1	3668.62			4733 J9 5
	4731 J9 3				7	370.089			2	731.199			1	258.109
	1	109.692			8	454.488			3	113.305			2	1464.91
	2	97.718			9	226.583			4	272.292			3	509.769
	3	71.454			10	280.631			5	122.327			4	248.358
	4	85.359			11	269.851			6	110.578			5	845.181
	5	104.671			12	304.713			7	207.017			sum of crypt lengths (um)	3326.33
	6	89.993			13	167.956			sum of crypt lengths (um)	5225.34			muc + signal	42
	7	78.406			sum of crypt lengths (um)	6940.8			muc + signal	87
	8	44.031			muc + signal	130							4733 J9 6
	9	68.75											1	2898.65
	10	110.078			4730 J9 6								2	823.317
	11	99.263			1	653.282							3	144.992
	12	91.538			2	92.188							4	174.606
	13	115.099			3	47.249							5	218.742
	14	131.321			4	159.428							6	189.715
	15	117.03			5	3362.78							7	25.168
	16	110.85			6	48.972							sum of crypt lengths (um)	4475.19
	17	112.782			7	547.666							muc + signal	49
	18	98.877			8	255.293
	19	95.787			9	134.735							4733 J9 7
	20	98.877			10	314.7							1	85.713
	21	163.765			sum of crypt lengths (um)	5616.29							2	168.445
	22	98.491			muc + signal	118							3	108.918
	23	102.739											4	56.49
	24	139.432			4730 J9 7								5	162.073
	25	86.904			1	5666.64							6	103.339
	26	119.734			2	112.704							7	156.807
	27	109.692			3	160.072							8	174.586
	28	103.512			4	156.678							9	111.1
	29	106.215			5	131.02							10	150.203
	30	118.189			6	156.63							11	350.922
	31	413.661			7	52.956							12	145.836
	32	199.685			8	394.017							13	278.774
	33	1428.31			9	153.975							14	613.049
	34	222.087			10	148.24							15	2067.07
	35	278.478			11	62.04							16	597.185
	36	279.25			sum of crypt lengths (um)	7194.97							17	535.519
	sum of crypt lengths (um)	5901.72			muc + signal	112							sum of crypt lengths (um)	5866.03
	muc + signal	171											muc + signal	84
	4731 J9 4
	1	2995.66
	2	374.265
	3	112.395
	4	123.21
	5	229.425
	6	189.257
	7	139.046
	8	230.97
	9	228.267
	10	145.998
	11	247.192
	12	210.886
	13	273.07
	14	224.404
	15	148.315
	16	217.452
	17	186.167
	18	94.628
	sum of crypt lengths (um)	6370.61
	muc + signal	123
	4731 J9 5
		151.792
	2	120.12
	3	108.147
	4	44.031
	5	266.504
	6	95.787
	7	97.332
	8	116.644
	9	104.671
	10	3021.15
	11	550.003
	12	242.558
	sum of crypt lengths (um)	4918.74
	muc + signal	99
	4731 J9 6
	1	158.358
	2	104.284
	3	1147.13
	4	537.643
	5	912.681
	6	620.298
	7	243.33
	8	358.429
	9	116.258
	sum of crypt lengths (um)	4198.41
	muc + signal	90
	4731 J9 7
	1	258.393
	2	206.251
	3	213.976
	4	123.982
	5	524.125
	6	1167.6
	7	127.072
	8	58.708
	9	131.321
	10	122.051
	11	94.242
	12	155.654
	13	623.388
	sum of crypt lengths (um)	3806.76
	muc + signal	63
