# Supplementary material for: Loss of Elp3 blocks intestinal tuft cell differentiation via an mTORC1-Atf4 axis
Source: EMBO J. 2024 Jul 31;43(18):6. doi: 10.1038/s44318-024-00184-4 (PMC11405396; doi:10.1038/s44318-024-00184-4)
Supplement: Supplementary file 6 — Source data Fig. 3 [file 44318_2024_184_MOESM6_ESM.zip]

Archive with 35 entries (27 files):
- Figure 3/3A/
- Figure 3/3A/WB uncropped gels.pptx
- Figure 3/3B/
- Figure 3/3B/qPCR analysis IL4Ra IL13Ra1 WT vs KO mice + Nb.xlsx
- Figure 3/3C/
- Figure 3/3C/IF IL13Ra1 KO J7.tif
- Figure 3/3C/IF IL13Ra1 KO NI.tif
- Figure 3/3C/IF IL13Ra1 WT J7.tif
- Figure 3/3C/IF IL13Ra1 WT NI.tif
- Figure 3/3D/
- Figure 3/3D/IF Dclk1 IL13Ra1 KO J7 crop-2.tif
- Figure 3/3D/IF Dclk1 IL13Ra1 KO J7 crop-3.tif
- Figure 3/3D/IF Dclk1 IL13Ra1 KO J7 crop-4.tif
- Figure 3/3D/IF Dclk1 IL13Ra1 KO NI crop-2.tif
- Figure 3/3D/IF Dclk1 IL13Ra1 KO NI crop-3.tif
- Figure 3/3D/IF Dclk1 IL13Ra1 KO NI crop-4.tif
- Figure 3/3D/IF Dclk1 IL13Ra1 WT J7 crop-2.tif
- Figure 3/3D/IF Dclk1 IL13Ra1 WT J7 crop-3.tif
- Figure 3/3D/IF Dclk1 IL13Ra1 WT J7 crop-4.tif
- Figure 3/3D/IF Dclk1 IL13Ra1 WT NI crop-2.tif
- Figure 3/3D/IF Dclk1 IL13Ra1 WT NI crop-3.tif
- Figure 3/3D/IF Dclk1 IL13Ra1 WT NI crop-4.tif
- Figure 3/3E/
- Figure 3/3E/Quantif WB Dclk1 WT vs KO mice + IL13 D4.xlsx
- Figure 3/3E/WB uncropped gels.pptx
- Figure 3/3F/
- Figure 3/3F/WB uncropped gels.pptx
- Figure 3/3G/
- Figure 3/3G/WB uncropped gels.pptx
- Figure 3/3H/
- Figure 3/3H/Dclk1 IF quantification WT vs KO mice + DBZ.xlsx
- Figure 3/3H/IF Dclk1 KO DBZ (RGB).tif
- Figure 3/3H/IF Dclk1 KO VEH (RGB).tif
- Figure 3/3H/IF Dclk1 WT DBZ (RGB).tif
- Figure 3/3H/IF Dclk1 WT VEH (RGB).tif
