# Supplementary material for: Loss of Elp3 blocks intestinal tuft cell differentiation via an mTORC1-Atf4 axis
Source: EMBO J. 2024 Jul 31;43(18):6. doi: 10.1038/s44318-024-00184-4 (PMC11405396; doi:10.1038/s44318-024-00184-4)
Supplement: Supplementary file 6 — Source data Fig. 3 [file 44318_2024_184_MOESM6_ESM.zip › Figure 3/3B/qPCR analysis IL4Ra IL13Ra1 WT vs KO mice + Nb.xlsx]

## Sheet: IL4Ra qPCR analysis
Exp #1			Exp #2
IL4Ra			IL4Ra
SAMPLE	fold		SAMPLE	fold
J3 1965 WT	3.25277		NB J3 KO 4654	0.814228
J3 4727 KO	1.37956		NB J3 KO 4654
J3 4729 KO	0.993608		NB J3 KO 4655	0.605203
J3 4735 KO	4.09311		NB J3 KO 4655
J3 4736 KO	2.41828		NB J3 KO 4656	1.07879
J3 8137 WT	1.45573		NB J3 KO 4656
J3 8139 WT	2.35705		NB J3 KO 4657	0.699995
J3 8140 WT	2.68898		NB J3 KO 4657
J3 8141 WT	0.960014		NB J3 WT 1931	0.616776
			NB J3 WT 1931
J5 4723 KO	1.8019		NB J3 WT 1932	1.11236
J5 4724 KO	1.14722		NB J3 WT 1932
J5 4725 KO	0.587325		NB J3 WT 1933	1.40791
J5 4726 KO	1.67239		NB J3 WT 1933
J5 4884 WT	1.81005		NB J3 WT 1934	0.775447
J5 4890 WT	2.38458		NB J3 WT 1934
J5 8143 WT	0.468324		NB J3 WT 1935	1.16193
J5 8144 WT	1.04246		NB J3 WT 1935
J5 8145 WT	1.11847
			NB J5 KO 4653	1.05601
J7 4737 KO	0.44247		NB J5 KO 4653
J7 4740 KO	0.851325		NB J5 KO 4660	1.14508
J7 4741 KO	1.87289		NB J5 KO 4660
J7 4742 WT	1.78748		NB J5 KO 4661	0.715791
J7 4743 KO	3.42631		NB J5 KO 4661
J7 4885 WT	1.99149		NB J5 WT 1936	0.573131
J7 4886 WT	1.09999		NB J5 WT 1936
J7 8148 WT	2.00357		NB J5 WT 1937	0.893582
			NB J5 WT 1937
NI 4715 KO	0.601497		NB J5 WT 408	1.46012
NI 4717 KO	1.82529		NB J5 WT 408
NI 5185 WT	1.07131		NB J5 WT 409	0.897416
NI 5188 WT	0.8058		NB J5 WT 409
			NB J7 KO 4674	1.86347
			NB J7 KO 4674
			NB J7 KO 4675	1.342
			NB J7 KO 4675
			NB J7 KO 4677	1.02859
			NB J7 KO 4677
			NB J7 KO 4678	1.22048
			NB J7 KO 4678
			NB J7 WT 4665	1.50743
			NB J7 WT 4665
			NB J7 WT 4668	0.647787
			NB J7 WT 4668
			NB J7 WT 4673	0.641888
			NB J7 WT 4673
			NB NI KO 4659	1.02303
			NB NI KO 4659
			NB NI KO 4667	1.07421
			NB NI KO 4667
			NB NI KO 4669	1.696
			NB NI KO 4669
			NB NI KO 4672	0.602817
			NB NI KO 4672
			NB NI KO 4681	0.967349
			NB NI KO 4681
			NB NI WT 1939	1.73511
			NB NI WT 1939
			NB NI WT 3271	0.920524
			NB NI WT 3271
			NB NI WT 407	0.991558
			NB NI WT 407
			NB NI WT 4666	0.390275
			NB NI WT 4666
			NB NI WT 4670	0.886174
			NB NI WT 4670
			NB NI WT 4671	1.25793
			NB NI WT 4671

## Sheet: IL13Ra1 qPCR analysis
Exp #1			Exp #2
IL13Ra1			IL13Ra1
SAMPLE	fold		SAMPLE	fold
J3 1965 WT	1.39387		NB J3 KO 4654	1.93718
J3 4727 KO	0.69733		NB J3 KO 4654
J3 4729 KO	1.03006		NB J3 KO 4655	1.78876
J3 4735 KO	1.72359		NB J3 KO 4655
J3 4736 KO	1.54204		NB J3 KO 4656	2.1908
J3 8137 WT	0.943498		NB J3 KO 4656
J3 8139 WT	1.63846		NB J3 KO 4657	2.73484
J3 8140 WT	1.77979		NB J3 KO 4657
J3 8141 WT	0.676651		NB J3 WT 1931	2.17002
			NB J3 WT 1931
J5 4723 KO	1.15453		NB J3 WT 1932	1.72185
J5 4724 KO	0.813385		NB J3 WT 1932
J5 4725 KO	1.14331		NB J3 WT 1933	2.03702
J5 4726 KO	1.94577		NB J3 WT 1933
J5 4884 WT	0.950859		NB J3 WT 1934	1.72932
J5 4890 WT	1.68557		NB J3 WT 1934
J5 8143 WT	0.761938		NB J3 WT 1935	2.71831
J5 8144 WT	2.40207		NB J3 WT 1935
J5 8145 WT	1.14824
			NB J5 KO 4653	3.03976
J7 4737 KO	0.785238		NB J5 KO 4653
J7 4740 KO	0.983932		NB J5 KO 4660	2.08885
J7 4741 KO	0.962398		NB J5 KO 4660
J7 4742 WT	3.99107		NB J5 KO 4661	1.97617
J7 4743 KO	1.40353		NB J5 KO 4661
J7 4885 WT	2.39826		NB J5 WT 1936	2.13459
J7 4886 WT	1.41358		NB J5 WT 1936
J7 8148 WT	2.897		NB J5 WT 1937	3.35825
			NB J5 WT 1937
NI 4715 KO	0.679236		NB J5 WT 408	2.8584
NI 4717 KO	1.31858		NB J5 WT 408
NI 5185 WT	0.848481		NB J5 WT 409	1.86149
NI 5188 WT	1.04778		NB J5 WT 409
			NB J7 KO 4674	1.55991
			NB J7 KO 4674
			NB J7 KO 4675	2.24655
			NB J7 KO 4675
			NB J7 KO 4678	2.45412
			NB J7 KO 4678
			NB J7 WT 4665	3.02138
			NB J7 WT 4665
			NB J7 WT 4668	2.88327
			NB J7 WT 4668
			NB J7 WT 4673	2.97463
			NB J7 WT 4673
			NB NI KO 4659	0.753385
			NB NI KO 4659
			NB NI KO 4667	0.846134
			NB NI KO 4667
			NB NI KO 4669	1.06176
			NB NI KO 4669
			NB NI KO 4672	1.05809
			NB NI KO 4672
			NB NI KO 4681	1.58305
			NB NI KO 4681
			NB NI WT 1939	0.63297
			NB NI WT 1939
			NB NI WT 3271	2.13644
			NB NI WT 3271
			NB NI WT 407	0.278154
			NB NI WT 407
			NB NI WT 4666	1.12425
			NB NI WT 4666
			NB NI WT 4670	1.43168
			NB NI WT 4670
			NB NI WT 4671	1.65171
			NB NI WT 4671
