# Supplementary material for: Loss of Elp3 blocks intestinal tuft cell differentiation via an mTORC1-Atf4 axis
Source: EMBO J. 2024 Jul 31;43(18):6. doi: 10.1038/s44318-024-00184-4 (PMC11405396; doi:10.1038/s44318-024-00184-4)
Supplement: Supplementary file 6 — Source data Fig. 3 [file 44318_2024_184_MOESM6_ESM.zip › Figure 3/3E/Quantif WB Dclk1 WT vs KO mice + IL13 D4.xlsx]

## Sheet: WB quantification
	Dclk1		Actin		Ratio Dclk1/Actin	Moy WT CTR	Ratio on WT CTR
WT CTR	4833246		17899986		0.270014	0.239313	1.12829
WT CTR	3598033		17247430		0.208613		0.871714
WT IL13	34271848		22282179		1.53808		6.42707
WT IL13	33306434		21989685		1.51464		6.3291
WT IL13	34856919		21925765		1.58977		6.64305
KO CTR	1180749		26632128		0.0443355		0.185261
KO CTR	1786648		22542099		0.0792583		0.33119
KO IL13	21536856		20985099		1.02629		4.28849
KO IL13	16259007		15963602		1.0185		4.25595
KO IL13	17413907		14883945		1.16998		4.8889
WT IL13	20088563		19064815		1.0537		4.40301
WT IL13	14759007		16107401		0.916287		3.82882
KO IL13	7034238		15657844		0.449247		1.87723
KO IL13	8923430		19574765		0.455864		1.90488
