# Supplementary material for: Loss of Elp3 blocks intestinal tuft cell differentiation via an mTORC1-Atf4 axis
Source: EMBO J. 2024 Jul 31;43(18):6. doi: 10.1038/s44318-024-00184-4 (PMC11405396; doi:10.1038/s44318-024-00184-4)
Supplement: Supplementary file 6 — Source data Fig. 3 [file 44318_2024_184_MOESM6_ESM.zip › Figure 3/3H/Dclk1 IF quantification WT vs KO mice + DBZ.xlsx]

## Sheet: Tuft cell quantification
21HIS3881	DAPI (mm)	Dclk1 (nb)	Nombre de cellules +/mm		21HIS3882	DAPI (mm)	Dclk1 (nb)	Nombre de cellules +/mm		21HIS3883	DAPI (mm)	Dclk1 (nb)	Nombre de cellules +/mm
9229 KO DBZ					9218 WT VEH					9219 WT VEH
1	5.46697	17	3.10958		1	5.13002	5	0.974655		1	4.67301	10	2.13995
2	7.71398	26	3.3705		2	5.08646	8	1.5728		2	4.48708	7	1.56003
3	6.5392	20	3.05848		3	4.6096	8	1.73551		3	4.72932	10	2.11447
4	5.74903	11	1.91337		4	4.61111	8	1.73494		4	5.09024	10	1.96454
			2.86298					1.50448					1.94475
21HIS3884	DAPI (mm)	Dclk1 (nb)	Nombre de cellules +/mm		21HIS3885	DAPI (mm)	Dclk1 (nb)	Nombre de cellules +/mm		21HIS3886	DAPI (mm)	Dclk1 (nb)	Nombre de cellules +/mm
9223 KO DBZ					9226 KO DBZ					9220 KO VEH
1	5.72645	16	2.79405		1	3.81129	11	2.88616		1	5.2694	11	2.08753
2	4.38646	17	3.87556		2	5.45564	18	3.29934		2	4.04343	6	1.48389
3	5.22527	22	4.21031		3	4.44964	17	3.82053		3	4.87048	6	1.23191
4	5.89226	18	3.05485		4	3.99998	15	3.75002		4	4.14712	3	0.723393
			3.48369					3.43901					1.38168
21HIS3887	DAPI (mm)	Dclk1 (nb)	Nombre de cellules +/mm		21HIS3888	DAPI (mm)	Dclk1 (nb)	Nombre de cellules +/mm		21HIS3889	DAPI (mm)	Dclk1 (nb)	Nombre de cellules +/mm
9228 WT DBZ					9224 WT DBZ					9217 KO VEH
1	5.47972	36	6.56968		1	5.92596	39	6.58121		1	6.60464	7	1.05986
2	6.02421	41	6.80587		2	5.80758	33	5.68223		2	6.0786	7	1.15158
3	6.31565	48	7.60016		3	5.73832	41	7.14494		3	5.82268	6	1.03045
4	6.5198	25	3.83448		4	5.70128	39	6.84057		4	5.71681	6	1.04954
			6.20255					6.56224					1.07286
21HIS3890	DAPI (mm)	Dclk1 (nb)	Nombre de cellules +/mm		21HIS3891	DAPI (mm)	Dclk1 (nb)	Nombre de cellules +/mm		21HIS3892	DAPI (mm)	Dclk1 (nb)	Nombre de cellules +/mm
9227 WT VEH					9222 KO VEH					9225 WT DBZ
1	5.33832	14	2.62255		1	6.09359	6	0.984642		1	4.75506	27	5.67816
2	5.1162	13	2.54095		2	5.05963	8	1.58114		2	5.40843	22	4.06772
3	4.93298	8	1.62174		3	5.6854	6	1.05534		3	4.64278	31	6.67703
4	5.61995	10	1.77937		4	4.96846	5	1.00635		4	6.34053	29	4.57375
			2.14115					1.15687					5.24917
21HIS3893	DAPI (mm)	Dclk1 (nb)	Nombre de cellules +/mm
9221 WT VEH
1	5.00801	11	2.19648
2	4.21467	10	2.37266
3	6.49566	7	1.07764
4	4.79062	7	1.46119
			1.77699

## Sheet: Summary
	Tuft cells/mm of epithelium			Tuft cells/mm of epithelium			Tuft cells/mm of epithelium			Tuft cells/mm of epithelium
9218 WT VEH	1.50448		9220 KO VEH	1.38168		9224 WT DBZ	6.56224		9229 KO DBZ	2.86298
9227 WT VEH	2.14115		9222 KO VEH	1.15687		9228 WT DBZ	6.20255		9223 KO DBZ	3.48369
9221 WT VEH	1.77699		9217 KO VEH	1.07286		9225 WT DBZ	5.24917		9226 KO DBZ	3.43901
9219 WT VEH	1.94475
