# Supplementary material for: Loss of Elp3 blocks intestinal tuft cell differentiation via an mTORC1-Atf4 axis
Source: EMBO J. 2024 Jul 31;43(18):6. doi: 10.1038/s44318-024-00184-4 (PMC11405396; doi:10.1038/s44318-024-00184-4)
Supplement: Supplementary file 7 — Source data Fig. 4 [file 44318_2024_184_MOESM7_ESM.zip]

Archive with 9 entries (5 files):
- Figure 4/4A/
- Figure 4/4A/GEO Single cell exp.xlsx
- Figure 4/4C/
- Figure 4/4C/Dotplot_Elp3_rawdata.xlsx
- Figure 4/4D/
- Figure 4/4D/Dotplot_ITUFT_rawdata.xlsx
- Figure 4/4D/Stat_ITUFT.xlsx
- Figure 4/4E/
- Figure 4/4E/qPCR analysis Immature tuft cell markers WT vs KO mice + Nb D7.xlsx
