# Supplementary material for: Loss of Elp3 blocks intestinal tuft cell differentiation via an mTORC1-Atf4 axis
Source: EMBO J. 2024 Jul 31;43(18):6. doi: 10.1038/s44318-024-00184-4 (PMC11405396; doi:10.1038/s44318-024-00184-4)
Supplement: Supplementary file 7 — Source data Fig. 4 [file 44318_2024_184_MOESM7_ESM.zip › Figure 4/4A/GEO Single cell exp.xlsx]

## Sheet: GEO Single cell exp
Single cell RNA sequencing was performed on Elp3WT and Elp3KO mice after overnight IL-13 treatment
Accession number : GSE241625
https://www.ncbi.nlm.nih.gov/geo/query/acc.cgi?acc=GSE241625
Token: qfebeasapfkjhiz
