# Supplementary material for: Loss of Elp3 blocks intestinal tuft cell differentiation via an mTORC1-Atf4 axis
Source: EMBO J. 2024 Jul 31;43(18):6. doi: 10.1038/s44318-024-00184-4 (PMC11405396; doi:10.1038/s44318-024-00184-4)
Supplement: Supplementary file 7 — Source data Fig. 4 [file 44318_2024_184_MOESM7_ESM.zip › Figure 4/4C/Dotplot_Elp3_rawdata.xlsx]

## Sheet: Dotplot_Elp3_rawdata
	cluster	genes.plot	pct.exp	Ratio
1	WT_Stem cells	Elp3	0.295302	0.88253
3	WT_Transit Amplifying cells	Elp3	0.421456	0.804447
5	WT_Enterocyte progenitors	Elp3	0.452778	0.741915
7	WT_Immature Enterocytes	Elp3	0.211268	0.38156
9	WT_Mature Enterocytes	Elp3	0.0821168	0.153846
11	WT_Immature Goblet cells	Elp3	0.504823	0.791772
13	WT_Goblet cells	Elp3	0.160714	0.320029
15	WT_Paneth cells	Elp3	0.172414	0.287257
17	WT_Enteroendocrine cells	Elp3	0.272727	1
19	WT_Immature Tuft cells	Elp3	0.382353	0.716051
21	WT_Tuft cells	Elp3	0.15	0.532983
