# Supplementary material for: Loss of Elp3 blocks intestinal tuft cell differentiation via an mTORC1-Atf4 axis
Source: EMBO J. 2024 Jul 31;43(18):6. doi: 10.1038/s44318-024-00184-4 (PMC11405396; doi:10.1038/s44318-024-00184-4)
Supplement: Supplementary file 7 — Source data Fig. 4 [file 44318_2024_184_MOESM7_ESM.zip › Figure 4/4D/Dotplot_ITUFT_rawdata.xlsx]

## Sheet: Dotplot_ITUFT_rawdata
cluster	genes.plot	pct.exp	Ratio
WT_Stem cells	Ahsa2	0.456376	0.277519
WT_Stem cells	Anp32a	0.932886	0.691056
WT_Stem cells	Cbx1	0.919463	0.639493
WT_Stem cells	Cdk4	0.95302	0.742481
WT_Stem cells	Colca2	0.456376	0.312882
WT_Stem cells	Cst3	0.979866	0.507327
WT_Stem cells	H3f3b	0.993289	0.794925
WT_Stem cells	Hmgb1	0.993289	0.787678
WT_Stem cells	Hmgb3	0.85906	0.616849
WT_Stem cells	Hmgn1	0.993289	0.845089
WT_Stem cells	Hnrnpa0	0.979866	0.817143
WT_Stem cells	Hnrnpa1	0.993289	0.88086
WT_Stem cells	Hnrnpab	0.959732	0.700014
WT_Stem cells	Hnrnpm	0.926174	0.711597
WT_Stem cells	Igfbp7	0	0
WT_Stem cells	Khdrbs1	0.832215	0.611597
WT_Stem cells	Ldhb	0.0939597	0.135211
WT_Stem cells	Lig4	0.14094	0.234544
WT_Stem cells	Mbnl3	0.228188	0.258972
WT_Stem cells	Med27	0.167785	0.135655
WT_Stem cells	Mex3a	0.221477	0.244905
WT_Stem cells	Nono	0.919463	0.742859
WT_Stem cells	Polr3g	0.154362	0.128205
WT_Stem cells	Prdx2	1	0.876781
WT_Stem cells	Prdx6	0.986577	0.75905
WT_Stem cells	Ptma	1	0.859731
WT_Stem cells	Rbbp4	0.832215	0.574405
WT_Stem cells	Rbm3	0.979866	0.844304
WT_Stem cells	Sap30	0.489933	0.489848
WT_Stem cells	Smarcc1	0.798658	0.577739
WT_Stem cells	Smarce1	0.765101	0.576445
WT_Stem cells	Sms	0.66443	0.510496
WT_Stem cells	Sox4	0.95302	0.481812
WT_Stem cells	Stmn1	0.959732	0.625692
WT_Stem cells	Tcf4	0.355705	0.257809
WT_Stem cells	Tead2	0.201342	0.163596
WT_Stem cells	Top1	0.966443	0.717481
WT_Stem cells	Ube2i	0.912752	0.681814
WT_Stem cells	Wasf2	0.791946	0.6204
WT_Stem cells	Ypel1	0.0604027	0.12418
WT_Transit Amplifying cells	Ahsa2	0.532567	0.232198
WT_Transit Amplifying cells	Anp32a	0.97318	0.75874
WT_Transit Amplifying cells	Cbx1	0.980843	0.706917
WT_Transit Amplifying cells	Cdk4	0.992337	0.770332
WT_Transit Amplifying cells	Colca2	0.56705	0.28862
WT_Transit Amplifying cells	Cst3	0.996169	0.546315
WT_Transit Amplifying cells	H3f3b	1	0.849576
WT_Transit Amplifying cells	Hmgb1	1	0.884885
WT_Transit Amplifying cells	Hmgb3	0.961686	0.684535
WT_Transit Amplifying cells	Hmgn1	0.996169	0.823421
WT_Transit Amplifying cells	Hnrnpa0	0.996169	0.833225
WT_Transit Amplifying cells	Hnrnpa1	0.992337	0.771317
WT_Transit Amplifying cells	Hnrnpab	0.996169	0.873125
WT_Transit Amplifying cells	Hnrnpm	0.969349	0.770105
WT_Transit Amplifying cells	Igfbp7	0.0153257	0.00504979
WT_Transit Amplifying cells	Khdrbs1	0.94636	0.650523
WT_Transit Amplifying cells	Ldhb	0.141762	0.201104
WT_Transit Amplifying cells	Lig4	0.321839	0.285421
WT_Transit Amplifying cells	Mbnl3	0.478927	0.43394
WT_Transit Amplifying cells	Med27	0.356322	0.210201
WT_Transit Amplifying cells	Mex3a	0.214559	0.17344
WT_Transit Amplifying cells	Nono	0.969349	0.734839
WT_Transit Amplifying cells	Polr3g	0.340996	0.221138
WT_Transit Amplifying cells	Prdx2	1	0.828604
WT_Transit Amplifying cells	Prdx6	0.992337	0.76205
WT_Transit Amplifying cells	Ptma	1	0.929665
WT_Transit Amplifying cells	Rbbp4	0.934866	0.731383
WT_Transit Amplifying cells	Rbm3	0.996169	0.844296
WT_Transit Amplifying cells	Sap30	0.659004	0.469471
WT_Transit Amplifying cells	Smarcc1	0.957854	0.686861
WT_Transit Amplifying cells	Smarce1	0.896552	0.591882
WT_Transit Amplifying cells	Sms	0.827586	0.502792
WT_Transit Amplifying cells	Sox4	0.877395	0.413326
WT_Transit Amplifying cells	Stmn1	1	0.798028
WT_Transit Amplifying cells	Tcf4	0.59387	0.26547
WT_Transit Amplifying cells	Tead2	0.218391	0.130112
WT_Transit Amplifying cells	Top1	0.992337	0.708895
WT_Transit Amplifying cells	Ube2i	0.988506	0.80748
WT_Transit Amplifying cells	Wasf2	0.942529	0.683071
WT_Transit Amplifying cells	Ypel1	0.0689655	0.0829028
WT_Enterocyte progenitors	Ahsa2	0.633333	0.23836
WT_Enterocyte progenitors	Anp32a	0.997222	0.733372
WT_Enterocyte progenitors	Cbx1	0.977778	0.705087
WT_Enterocyte progenitors	Cdk4	0.983333	0.614887
WT_Enterocyte progenitors	Colca2	0.622222	0.216539
WT_Enterocyte progenitors	Cst3	1	0.537077
WT_Enterocyte progenitors	H3f3b	1	0.877563
WT_Enterocyte progenitors	Hmgb1	1	0.897486
WT_Enterocyte progenitors	Hmgb3	0.977778	0.703976
WT_Enterocyte progenitors	Hmgn1	0.988889	0.656009
WT_Enterocyte progenitors	Hnrnpa0	1	0.835182
WT_Enterocyte progenitors	Hnrnpa1	0.994444	0.751833
WT_Enterocyte progenitors	Hnrnpab	1	0.835397
WT_Enterocyte progenitors	Hnrnpm	0.997222	0.78052
WT_Enterocyte progenitors	Igfbp7	0.00555556	0.0118638
WT_Enterocyte progenitors	Khdrbs1	0.972222	0.664458
WT_Enterocyte progenitors	Ldhb	0.105556	0.0733877
WT_Enterocyte progenitors	Lig4	0.4	0.345416
WT_Enterocyte progenitors	Mbnl3	0.530556	0.39493
WT_Enterocyte progenitors	Med27	0.494444	0.254308
WT_Enterocyte progenitors	Mex3a	0.133333	0.126259
WT_Enterocyte progenitors	Nono	0.969444	0.632191
WT_Enterocyte progenitors	Polr3g	0.327778	0.166952
WT_Enterocyte progenitors	Prdx2	1	0.808724
WT_Enterocyte progenitors	Prdx6	0.997222	0.786448
WT_Enterocyte progenitors	Ptma	1	0.920666
WT_Enterocyte progenitors	Rbbp4	0.897222	0.483248
WT_Enterocyte progenitors	Rbm3	1	0.841294
WT_Enterocyte progenitors	Sap30	0.761111	0.48676
WT_Enterocyte progenitors	Smarcc1	0.908333	0.482459
WT_Enterocyte progenitors	Smarce1	0.963889	0.602616
WT_Enterocyte progenitors	Sms	0.827778	0.445667
WT_Enterocyte progenitors	Sox4	0.783333	0.27835
WT_Enterocyte progenitors	Stmn1	1	0.63315
WT_Enterocyte progenitors	Tcf4	0.625	0.259059
WT_Enterocyte progenitors	Tead2	0.0555556	0.02737
WT_Enterocyte progenitors	Top1	0.997222	0.816522
WT_Enterocyte progenitors	Ube2i	0.994444	0.799814
WT_Enterocyte progenitors	Wasf2	0.952778	0.702586
WT_Enterocyte progenitors	Ypel1	0.0416667	0.0400912
WT_Immature Enterocytes	Ahsa2	0.5759	0.242408
WT_Immature Enterocytes	Anp32a	0.948357	0.506293
WT_Immature Enterocytes	Cbx1	0.879499	0.398201
WT_Immature Enterocytes	Cdk4	0.787167	0.277972
WT_Immature Enterocytes	Colca2	0.308294	0.0966034
WT_Immature Enterocytes	Cst3	0.989045	0.611688
WT_Immature Enterocytes	H3f3b	0.998435	0.762633
WT_Immature Enterocytes	Hmgb1	0.992175	0.534716
WT_Immature Enterocytes	Hmgb3	0.746479	0.274912
WT_Immature Enterocytes	Hmgn1	0.636933	0.213813
WT_Immature Enterocytes	Hnrnpa0	0.956182	0.483738
WT_Immature Enterocytes	Hnrnpa1	0.885759	0.395604
WT_Immature Enterocytes	Hnrnpab	0.98748	0.545752
WT_Immature Enterocytes	Hnrnpm	0.942097	0.556492
WT_Immature Enterocytes	Igfbp7	0	0
WT_Immature Enterocytes	Khdrbs1	0.843505	0.451843
WT_Immature Enterocytes	Ldhb	0.029734	0.0208929
WT_Immature Enterocytes	Lig4	0.400626	0.398833
WT_Immature Enterocytes	Mbnl3	0.267606	0.179239
WT_Immature Enterocytes	Med27	0.431925	0.237911
WT_Immature Enterocytes	Mex3a	0.00782473	0.00561979
WT_Immature Enterocytes	Nono	0.830986	0.367628
WT_Immature Enterocytes	Polr3g	0.190923	0.105534
WT_Immature Enterocytes	Prdx2	0.99687	0.822281
WT_Immature Enterocytes	Prdx6	0.998435	0.818759
WT_Immature Enterocytes	Ptma	0.998435	0.598834
WT_Immature Enterocytes	Rbbp4	0.660407	0.248887
WT_Immature Enterocytes	Rbm3	0.981221	0.582403
WT_Immature Enterocytes	Sap30	0.519562	0.271645
WT_Immature Enterocytes	Smarcc1	0.541471	0.181884
WT_Immature Enterocytes	Smarce1	0.790297	0.385162
WT_Immature Enterocytes	Sms	0.517997	0.230511
WT_Immature Enterocytes	Sox4	0.186228	0.03039
WT_Immature Enterocytes	Stmn1	0.480438	0.124575
WT_Immature Enterocytes	Tcf4	0.442879	0.157531
WT_Immature Enterocytes	Tead2	0.00625978	0.00253419
WT_Immature Enterocytes	Top1	0.989045	0.665488
WT_Immature Enterocytes	Ube2i	0.956182	0.538893
WT_Immature Enterocytes	Wasf2	0.918623	0.635118
WT_Immature Enterocytes	Ypel1	0.0250391	0.0297294
WT_Mature Enterocytes	Ahsa2	0.400852	0.159821
WT_Mature Enterocytes	Anp32a	0.791971	0.324747
WT_Mature Enterocytes	Cbx1	0.72871	0.278755
WT_Mature Enterocytes	Cdk4	0.375304	0.0789133
WT_Mature Enterocytes	Colca2	0.0285888	0.0076583
WT_Mature Enterocytes	Cst3	0.801703	0.321284
WT_Mature Enterocytes	H3f3b	0.990876	0.621978
WT_Mature Enterocytes	Hmgb1	0.888686	0.264244
WT_Mature Enterocytes	Hmgb3	0.600973	0.214755
WT_Mature Enterocytes	Hmgn1	0.144769	0.035035
WT_Mature Enterocytes	Hnrnpa0	0.759124	0.255274
WT_Mature Enterocytes	Hnrnpa1	0.550487	0.128694
WT_Mature Enterocytes	Hnrnpab	0.916058	0.387293
WT_Mature Enterocytes	Hnrnpm	0.678224	0.266373
WT_Mature Enterocytes	Igfbp7	0.00243309	0.00099647
WT_Mature Enterocytes	Khdrbs1	0.690998	0.327763
WT_Mature Enterocytes	Ldhb	0.0103406	0.00781602
WT_Mature Enterocytes	Lig4	0.305353	0.327573
WT_Mature Enterocytes	Mbnl3	0.0766423	0.0567608
WT_Mature Enterocytes	Med27	0.275547	0.170343
WT_Mature Enterocytes	Mex3a	0.00243309	0.00209068
WT_Mature Enterocytes	Nono	0.572384	0.207441
WT_Mature Enterocytes	Polr3g	0.0590024	0.0420321
WT_Mature Enterocytes	Prdx2	0.972019	0.73273
WT_Mature Enterocytes	Prdx6	0.936131	0.595446
WT_Mature Enterocytes	Ptma	0.85219	0.204256
WT_Mature Enterocytes	Rbbp4	0.410584	0.148419
WT_Mature Enterocytes	Rbm3	0.680049	0.20577
WT_Mature Enterocytes	Sap30	0.29562	0.170025
WT_Mature Enterocytes	Smarcc1	0.288321	0.0868101
WT_Mature Enterocytes	Smarce1	0.602798	0.236713
WT_Mature Enterocytes	Sms	0.21837	0.0983117
WT_Mature Enterocytes	Sox4	0.0389294	0.0063904
WT_Mature Enterocytes	Stmn1	0.180049	0.0355834
WT_Mature Enterocytes	Tcf4	0.276156	0.110315
WT_Mature Enterocytes	Tead2	0.00243309	0.00145959
WT_Mature Enterocytes	Top1	0.950122	0.568542
WT_Mature Enterocytes	Ube2i	0.824818	0.369784
WT_Mature Enterocytes	Wasf2	0.91545	0.724808
WT_Mature Enterocytes	Ypel1	0.0115572	0.0200938
WT_Immature Goblet cells	Ahsa2	0.675241	0.257539
WT_Immature Goblet cells	Anp32a	0.951768	0.615371
WT_Immature Goblet cells	Cbx1	0.945338	0.611529
WT_Immature Goblet cells	Cdk4	0.932476	0.574088
WT_Immature Goblet cells	Colca2	0.536977	0.189066
WT_Immature Goblet cells	Cst3	0.996785	0.60387
WT_Immature Goblet cells	H3f3b	0.996785	0.816193
WT_Immature Goblet cells	Hmgb1	0.974277	0.769886
WT_Immature Goblet cells	Hmgb3	0.88746	0.49064
WT_Immature Goblet cells	Hmgn1	0.881029	0.553616
WT_Immature Goblet cells	Hnrnpa0	0.977492	0.73455
WT_Immature Goblet cells	Hnrnpa1	0.945338	0.677613
WT_Immature Goblet cells	Hnrnpab	0.990354	0.797719
WT_Immature Goblet cells	Hnrnpm	0.967846	0.745518
WT_Immature Goblet cells	Igfbp7	0.0160772	0.0065246
WT_Immature Goblet cells	Khdrbs1	0.92926	0.602074
WT_Immature Goblet cells	Ldhb	0.0771704	0.0435166
WT_Immature Goblet cells	Lig4	0.466238	0.342995
WT_Immature Goblet cells	Mbnl3	0.488746	0.347829
WT_Immature Goblet cells	Med27	0.498392	0.243186
WT_Immature Goblet cells	Mex3a	0.231511	0.219735
WT_Immature Goblet cells	Nono	0.948553	0.626448
WT_Immature Goblet cells	Polr3g	0.324759	0.132429
WT_Immature Goblet cells	Prdx2	0.993569	0.764214
WT_Immature Goblet cells	Prdx6	0.974277	0.627431
WT_Immature Goblet cells	Ptma	0.990354	0.839038
WT_Immature Goblet cells	Rbbp4	0.861736	0.514552
WT_Immature Goblet cells	Rbm3	0.987138	0.798833
WT_Immature Goblet cells	Sap30	0.588424	0.283348
WT_Immature Goblet cells	Smarcc1	0.855305	0.494343
WT_Immature Goblet cells	Smarce1	0.913183	0.561725
WT_Immature Goblet cells	Sms	0.720257	0.374236
WT_Immature Goblet cells	Sox4	0.742765	0.399817
WT_Immature Goblet cells	Stmn1	0.85209	0.534025
WT_Immature Goblet cells	Tcf4	0.649518	0.215278
WT_Immature Goblet cells	Tead2	0.212219	0.140498
WT_Immature Goblet cells	Top1	0.983923	0.750823
WT_Immature Goblet cells	Ube2i	0.974277	0.72227
WT_Immature Goblet cells	Wasf2	0.913183	0.661925
WT_Immature Goblet cells	Ypel1	0.0900322	0.128904
WT_Goblet cells	Ahsa2	0.294643	0.160357
WT_Goblet cells	Anp32a	0.580357	0.289518
WT_Goblet cells	Cbx1	0.5	0.27603
WT_Goblet cells	Cdk4	0.375	0.124702
WT_Goblet cells	Colca2	0.0625	0.017871
WT_Goblet cells	Cst3	0.883929	0.762618
WT_Goblet cells	H3f3b	0.928571	0.654487
WT_Goblet cells	Hmgb1	0.803571	0.314068
WT_Goblet cells	Hmgb3	0.214286	0.0790185
WT_Goblet cells	Hmgn1	0.223214	0.114578
WT_Goblet cells	Hnrnpa0	0.651786	0.343768
WT_Goblet cells	Hnrnpa1	0.482143	0.19631
WT_Goblet cells	Hnrnpab	0.732143	0.410191
WT_Goblet cells	Hnrnpm	0.526786	0.348922
WT_Goblet cells	Igfbp7	0	0
WT_Goblet cells	Khdrbs1	0.508929	0.280669
WT_Goblet cells	Ldhb	0	0
WT_Goblet cells	Lig4	0.0982143	0.117957
WT_Goblet cells	Mbnl3	0.116071	0.150619
WT_Goblet cells	Med27	0.0982143	0.157923
WT_Goblet cells	Mex3a	0	0
WT_Goblet cells	Nono	0.508929	0.319385
WT_Goblet cells	Polr3g	0.107143	0.0790404
WT_Goblet cells	Prdx2	0.794643	0.456649
WT_Goblet cells	Prdx6	0.598214	0.305888
WT_Goblet cells	Ptma	0.901786	0.452821
WT_Goblet cells	Rbbp4	0.446429	0.277367
WT_Goblet cells	Rbm3	0.732143	0.455586
WT_Goblet cells	Sap30	0.142857	0.090711
WT_Goblet cells	Smarcc1	0.303571	0.178999
WT_Goblet cells	Smarce1	0.544643	0.344924
WT_Goblet cells	Sms	0.160714	0.0670766
WT_Goblet cells	Sox4	0.241071	0.0923884
WT_Goblet cells	Stmn1	0.1875	0.0381765
WT_Goblet cells	Tcf4	0.214286	0.2739
WT_Goblet cells	Tead2	0	0
WT_Goblet cells	Top1	0.75	0.472966
WT_Goblet cells	Ube2i	0.633929	0.473999
WT_Goblet cells	Wasf2	0.651786	0.507645
WT_Goblet cells	Ypel1	0	0
WT_Paneth cells	Ahsa2	0.252874	0.209969
WT_Paneth cells	Anp32a	0.425287	0.291502
WT_Paneth cells	Cbx1	0.454023	0.292528
WT_Paneth cells	Cdk4	0.454023	0.264152
WT_Paneth cells	Colca2	0.241379	0.0513202
WT_Paneth cells	Cst3	0.643678	0.392514
WT_Paneth cells	H3f3b	0.747126	0.541231
WT_Paneth cells	Hmgb1	0.655172	0.489961
WT_Paneth cells	Hmgb3	0.373563	0.251275
WT_Paneth cells	Hmgn1	0.408046	0.273454
WT_Paneth cells	Hnrnpa0	0.522989	0.398976
WT_Paneth cells	Hnrnpa1	0.482759	0.341187
WT_Paneth cells	Hnrnpab	0.586207	0.439397
WT_Paneth cells	Hnrnpm	0.488506	0.355004
WT_Paneth cells	Igfbp7	0	0
WT_Paneth cells	Khdrbs1	0.390805	0.16379
WT_Paneth cells	Ldhb	0.0229885	0.0059917
WT_Paneth cells	Lig4	0.143678	0.280457
WT_Paneth cells	Mbnl3	0.195402	0.263325
WT_Paneth cells	Med27	0.114943	0.126311
WT_Paneth cells	Mex3a	0.103448	0.0769024
WT_Paneth cells	Nono	0.390805	0.165004
WT_Paneth cells	Polr3g	0.0689655	0.0344997
WT_Paneth cells	Prdx2	0.603448	0.392171
WT_Paneth cells	Prdx6	0.574713	0.309342
WT_Paneth cells	Ptma	0.816092	0.57912
WT_Paneth cells	Rbbp4	0.367816	0.176734
WT_Paneth cells	Rbm3	0.597701	0.421721
WT_Paneth cells	Sap30	0.281609	0.189656
WT_Paneth cells	Smarcc1	0.344828	0.155185
WT_Paneth cells	Smarce1	0.385057	0.218302
WT_Paneth cells	Sms	0.321839	0.146065
WT_Paneth cells	Sox4	0.373563	0.121516
WT_Paneth cells	Stmn1	0.454023	0.312214
WT_Paneth cells	Tcf4	0.252874	0.112276
WT_Paneth cells	Tead2	0.155172	0.129654
WT_Paneth cells	Top1	0.568966	0.400364
WT_Paneth cells	Ube2i	0.5	0.392617
WT_Paneth cells	Wasf2	0.356322	0.270127
WT_Paneth cells	Ypel1	0.0229885	0.0170311
WT_Enteroendocrine cells	Ahsa2	0.348485	0.301595
WT_Enteroendocrine cells	Anp32a	0.651515	0.52127
WT_Enteroendocrine cells	Cbx1	0.727273	0.513685
WT_Enteroendocrine cells	Cdk4	0.621212	0.44386
WT_Enteroendocrine cells	Colca2	0.0757576	0.0270914
WT_Enteroendocrine cells	Cst3	0.924242	0.733346
WT_Enteroendocrine cells	H3f3b	0.984848	0.728608
WT_Enteroendocrine cells	Hmgb1	0.893939	0.500009
WT_Enteroendocrine cells	Hmgb3	0.212121	0.141745
WT_Enteroendocrine cells	Hmgn1	0.712121	0.490582
WT_Enteroendocrine cells	Hnrnpa0	0.742424	0.552386
WT_Enteroendocrine cells	Hnrnpa1	0.545455	0.44999
WT_Enteroendocrine cells	Hnrnpab	0.787879	0.567188
WT_Enteroendocrine cells	Hnrnpm	0.757576	0.646012
WT_Enteroendocrine cells	Igfbp7	0.0606061	0.266362
WT_Enteroendocrine cells	Khdrbs1	0.651515	0.587949
WT_Enteroendocrine cells	Ldhb	0.0151515	0.0165708
WT_Enteroendocrine cells	Lig4	0.151515	0.258027
WT_Enteroendocrine cells	Mbnl3	0.0606061	0.101947
WT_Enteroendocrine cells	Med27	0.30303	0.360836
WT_Enteroendocrine cells	Mex3a	0.151515	0.273744
WT_Enteroendocrine cells	Nono	0.833333	0.74817
WT_Enteroendocrine cells	Polr3g	0.0454545	0.0483287
WT_Enteroendocrine cells	Prdx2	0.939394	0.704883
WT_Enteroendocrine cells	Prdx6	0.560606	0.313217
WT_Enteroendocrine cells	Ptma	0.984848	0.666984
WT_Enteroendocrine cells	Rbbp4	0.69697	0.675559
WT_Enteroendocrine cells	Rbm3	0.818182	0.567864
WT_Enteroendocrine cells	Sap30	0.242424	0.36019
WT_Enteroendocrine cells	Smarcc1	0.545455	0.468504
WT_Enteroendocrine cells	Smarce1	0.636364	0.595606
WT_Enteroendocrine cells	Sms	0.515152	0.625937
WT_Enteroendocrine cells	Sox4	0.727273	0.529928
WT_Enteroendocrine cells	Stmn1	0.272727	0.232439
WT_Enteroendocrine cells	Tcf4	0.515152	0.536529
WT_Enteroendocrine cells	Tead2	0.0151515	0.00396905
WT_Enteroendocrine cells	Top1	0.878788	0.756507
WT_Enteroendocrine cells	Ube2i	0.80303	0.630381
WT_Enteroendocrine cells	Wasf2	0.575758	0.515599
WT_Enteroendocrine cells	Ypel1	0.030303	0.0682983
WT_Immature Tuft cells	Ahsa2	0.941176	1
WT_Immature Tuft cells	Anp32a	0.985294	1
WT_Immature Tuft cells	Cbx1	1	1
WT_Immature Tuft cells	Cdk4	1	1
WT_Immature Tuft cells	Colca2	0.926471	1
WT_Immature Tuft cells	Cst3	1	1
WT_Immature Tuft cells	H3f3b	1	1
WT_Immature Tuft cells	Hmgb1	1	1
WT_Immature Tuft cells	Hmgb3	0.970588	1
WT_Immature Tuft cells	Hmgn1	1	1
WT_Immature Tuft cells	Hnrnpa0	1	1
WT_Immature Tuft cells	Hnrnpa1	1	1
WT_Immature Tuft cells	Hnrnpab	1	1
WT_Immature Tuft cells	Hnrnpm	1	1
WT_Immature Tuft cells	Igfbp7	0.617647	1
WT_Immature Tuft cells	Khdrbs1	0.985294	1
WT_Immature Tuft cells	Ldhb	0.455882	1
WT_Immature Tuft cells	Lig4	0.691176	1
WT_Immature Tuft cells	Mbnl3	0.735294	1
WT_Immature Tuft cells	Med27	0.808824	1
WT_Immature Tuft cells	Mex3a	0.720588	1
WT_Immature Tuft cells	Nono	1	1
WT_Immature Tuft cells	Polr3g	0.735294	1
WT_Immature Tuft cells	Prdx2	1	1
WT_Immature Tuft cells	Prdx6	1	1
WT_Immature Tuft cells	Ptma	1	1
WT_Immature Tuft cells	Rbbp4	1	1
WT_Immature Tuft cells	Rbm3	1	0.993735
WT_Immature Tuft cells	Sap30	0.867647	1
WT_Immature Tuft cells	Smarcc1	0.985294	1
WT_Immature Tuft cells	Smarce1	0.985294	1
WT_Immature Tuft cells	Sms	0.941176	1
WT_Immature Tuft cells	Sox4	1	1
WT_Immature Tuft cells	Stmn1	1	1
WT_Immature Tuft cells	Tcf4	0.955882	1
WT_Immature Tuft cells	Tead2	0.794118	1
WT_Immature Tuft cells	Top1	1	1
WT_Immature Tuft cells	Ube2i	1	1
WT_Immature Tuft cells	Wasf2	0.985294	1
WT_Immature Tuft cells	Ypel1	0.5	1
WT_Tuft cells	Ahsa2	0.59	0.675952
WT_Tuft cells	Anp32a	0.82	0.703747
WT_Tuft cells	Cbx1	0.71	0.558652
WT_Tuft cells	Cdk4	0.53	0.375118
WT_Tuft cells	Colca2	0.45	0.428392
WT_Tuft cells	Cst3	0.87	0.606428
WT_Tuft cells	H3f3b	1	0.878169
WT_Tuft cells	Hmgb1	0.94	0.639089
WT_Tuft cells	Hmgb3	0.6	0.362057
WT_Tuft cells	Hmgn1	0.55	0.412682
WT_Tuft cells	Hnrnpa0	0.78	0.566979
WT_Tuft cells	Hnrnpa1	0.67	0.428748
WT_Tuft cells	Hnrnpab	0.85	0.669804
WT_Tuft cells	Hnrnpm	0.63	0.5407
WT_Tuft cells	Igfbp7	0.21	0.511533
WT_Tuft cells	Khdrbs1	0.62	0.512008
WT_Tuft cells	Ldhb	0.06	0.0991763
WT_Tuft cells	Lig4	0.19	0.318214
WT_Tuft cells	Mbnl3	0.18	0.238388
WT_Tuft cells	Med27	0.29	0.296325
WT_Tuft cells	Mex3a	0.14	0.276538
WT_Tuft cells	Nono	0.71	0.62654
WT_Tuft cells	Polr3g	0.33	0.408078
WT_Tuft cells	Prdx2	0.89	0.813212
WT_Tuft cells	Prdx6	0.9	0.741494
WT_Tuft cells	Ptma	1	0.758268
WT_Tuft cells	Rbbp4	0.69	0.579747
WT_Tuft cells	Rbm3	0.85	0.647799
WT_Tuft cells	Sap30	0.28	0.440243
WT_Tuft cells	Smarcc1	0.56	0.362863
WT_Tuft cells	Smarce1	0.72	0.617773
WT_Tuft cells	Sms	0.59	0.706715
WT_Tuft cells	Sox4	0.54	0.265353
WT_Tuft cells	Stmn1	0.44	0.269773
WT_Tuft cells	Tcf4	0.51	0.471761
WT_Tuft cells	Tead2	0.11	0.118779
WT_Tuft cells	Top1	0.83	0.708655
WT_Tuft cells	Ube2i	0.71	0.529616
WT_Tuft cells	Wasf2	0.74	0.722035
WT_Tuft cells	Ypel1	0.03	0.152016
