# Supplementary material for: Loss of Elp3 blocks intestinal tuft cell differentiation via an mTORC1-Atf4 axis
Source: EMBO J. 2024 Jul 31;43(18):6. doi: 10.1038/s44318-024-00184-4 (PMC11405396; doi:10.1038/s44318-024-00184-4)
Supplement: Supplementary file 7 — Source data Fig. 4 [file 44318_2024_184_MOESM7_ESM.zip › Figure 4/4D/Stat_ITUFT.xlsx]

## Sheet: Stat_ITUFT
WT Tuft cell population was compared to each other WT population one by one and only common enriched genes were selected to establish immature tuft cell signature
	p_val	avg_log2FC	pct.1	pct.2	p_val_adj
Sox4	3.58514e-56	3.37049	1	0.33	4.97259e-52
Stmn1	7.81014e-46	2.68318	1	0.47	1.08327e-41
Ptma	4.65675e-37	1.98193	1	0.924	6.45891e-33
Hmgn1	7.80213e-42	1.79304	1	0.493	1.08216e-37
Hmgb1	6.08796e-34	1.78589	1	0.923	8.44399e-30
Cst3	1.0151e-32	1.78584	1	0.887	1.40794e-28
Cdk4	1.80744e-39	1.68804	1	0.624	2.50692e-35
Hnrnpa1	3.59546e-37	1.64302	1	0.726	4.98691e-33
Colca2	9.22139e-54	1.49139	0.926	0.249	1.27901e-49
Hmgb3	6.68051e-34	1.30891	0.971	0.691	9.26587e-30
Smarcc1	3.30119e-39	1.3032	0.985	0.516	4.57876e-35
H3f3b	4.07785e-35	1.2508	1	0.981	5.65598e-31
Rbm3	1.58623e-31	1.24272	1	0.824	2.20011e-27
Cbx1	1.32733e-36	1.23222	1	0.8	1.841e-32
Hnrnpab	3.98555e-33	1.21927	1	0.925	5.52796e-29
Tcf4	1.63182e-42	1.2155	0.956	0.4	2.26334e-38
Hnrnpa0	1.00833e-31	1.21462	1	0.844	1.39855e-27
Anp32a	6.32006e-30	1.19769	0.985	0.844	8.76592e-26
Ahsa2	7.77985e-33	1.15748	0.941	0.48	1.07907e-28
Nono	2.80199e-34	1.11994	1	0.722	3.88635e-30
Rbbp4	6.35307e-36	1.08992	1	0.599	8.81171e-32
Smarce1	7.52072e-31	1.0179	0.985	0.712	1.04312e-26
Sms	1.05252e-36	1.00486	0.941	0.444	1.45985e-32
Hnrnpm	1.12843e-28	0.992929	1	0.793	1.56513e-24
Ube2i	1.2712e-30	0.97776	1	0.866	1.76315e-26
Prdx6	1.11236e-31	0.971497	1	0.927	1.54285e-27
Khdrbs1	6.41593e-31	0.949831	0.985	0.764	8.8989e-27
Top1	6.57316e-28	0.945659	1	0.94	9.11697e-24
Tead2	1.44548e-131	0.903202	0.794	0.058	2.00488e-127
Prdx2	2.42292e-30	0.815032	1	0.959	3.36059e-26
Polr3g	6.20541e-45	0.747594	0.735	0.16	8.6069e-41
Sap30	2.45283e-26	0.69525	0.868	0.427	3.40208e-22
Med27	1.85255e-27	0.692506	0.809	0.33	2.56948e-23
Mex3a	8.30248e-93	0.62778	0.721	0.068	1.15155e-88
Igfbp7	1.40949e-261	0.606829	0.618	0.01	1.95496e-257
Wasf2	5.66851e-17	0.518666	0.985	0.873	7.86222e-13
Ldhb	2.56738e-58	0.518484	0.456	0.042	3.56096e-54
Mbnl3	9.83322e-29	0.492951	0.735	0.227	1.36387e-24
Lig4	7.13952e-15	0.343604	0.691	0.319	9.90252e-11
Ypel1	3.09555e-92	0.303149	0.5	0.03	4.29353e-88
