# Supplementary material for: Loss of Elp3 blocks intestinal tuft cell differentiation via an mTORC1-Atf4 axis
Source: EMBO J. 2024 Jul 31;43(18):6. doi: 10.1038/s44318-024-00184-4 (PMC11405396; doi:10.1038/s44318-024-00184-4)
Supplement: Supplementary file 7 — Source data Fig. 4 [file 44318_2024_184_MOESM7_ESM.zip › Figure 4/4E/qPCR analysis Immature tuft cell markers WT vs KO mice + Nb D7.xlsx]

## Sheet: qPCR Immature tuft cell markers
Colca2			Igfbp7			Ldhb			Mex3a			Polr3g			Tead2
Name	fold		Name	fold		Name	fold		Name	fold		Name	fold		Name	fold
4715 NI KO	0.611673		4715 NI KO	1.57553		4715 NI KO	1.32485		4715 NI KO	0.912249		4715 NI KO	0.793242		4715 NI KO	1.07115
4715 NI KO			4715 NI KO			4715 NI KO			4715 NI KO			4715 NI KO			4715 NI KO
4717 NI KO	0.592889		4717 NI KO	1.29759		4717 NI KO	1.76643		4717 NI KO	1.33561		4717 NI KO	0.717392		4717 NI KO	1.18852
4717 NI KO			4717 NI KO			4717 NI KO			4717 NI KO			4717 NI KO			4717 NI KO
5185 NI WT	1.42487		5185 NI WT	0.539926		5185 NI WT	0.717392		5185 NI WT	1.11535		5185 NI WT	1.12962		5185 NI WT	1.12831
5185 NI WT			5185 NI WT			5185 NI WT			5185 NI WT			5185 NI WT			5185 NI WT
5188 NI WT	0.818375		5188 NI WT	0.997116		5188 NI WT	0.917534		5188 NI WT	0.896577		5188 NI WT	0.856089		5188 NI WT	0.922849
5188 NI WT			5188 NI WT			5188 NI WT			5188 NI WT			5188 NI WT			5188 NI WT
5190 NI WT	0.857574		5190 NI WT	1.85746		5190 NI WT	1.51922		5190 NI WT	1		5190 NI WT	1.03407		5190 NI WT	0.960373
5190 NI WT			5190 NI WT			5190 NI WT			5190 NI WT			5190 NI WT			5190 NI WT
4737 KO D7	0.850176		4737 KO D7	0.428045		4737 KO D7	2.47226		4737 KO D7	1.10382		4737 KO D7	1.40526		4737 KO D7	0.828841
4737 KO D7			4737 KO D7			4737 KO D7			4737 KO D7			4737 KO D7			4737 KO D7
4740 KO D7	0.407772		4740 KO D7	0.189574		4740 KO D7	1.90638		4740 KO D7	1.29909		4740 KO D7	1.34335		4740 KO D7	0.442628
4740 KO D7			4740 KO D7			4740 KO D7			4740 KO D7			4740 KO D7			4740 KO D7
4741 KO D7	0.508152		4741 KO D7	0.775572		4741 KO D7	1.25992		4741 KO D7	0.588453		4741 KO D7	0.938438		4741 KO D7	0.674395
4741 KO D7			4741 KO D7			4741 KO D7			4741 KO D7			4741 KO D7			4741 KO D7
4743 KO D7	0.880157		4743 KO D7	0.576676		4743 KO D7	2.97076		4743 KO D7	0.957603		4743 KO D7	1.10637		4743 KO D7	0.797837
4743 KO D7			4743 KO D7			4743 KO D7			4743 KO D7			4743 KO D7			4743 KO D7
4738 WT D7	1.95658		4738 WT D7	2.19365		4738 WT D7	75.2351		4738 WT D7	34.6552		4738 WT D7	2.57279		4738 WT D7	1.98848
4738 WT D7			4738 WT D7			4738 WT D7			4738 WT D7			4738 WT D7			4738 WT D7
4742 WT D7	5.37339		4742 WT D7	1.82239		4742 WT D7	46.8778		4742 WT D7	11.1386		4742 WT D7	3.55742		4742 WT D7	3.83484
4742 WT D7			4742 WT D7			4742 WT D7			4742 WT D7			4742 WT D7			4742 WT D7
8148 WT D7	4.76783		8148 WT D7	1.13158		8148 WT D7	48.6151		8148 WT D7	19.0273		8148 WT D7	2.16345		8148 WT D7	2.45661
8148 WT D7			8148 WT D7			8148 WT D7			8148 WT D7			8148 WT D7			8148 WT D7
4885 WT D7	6.94432		4885 WT D7	1.62544		4885 WT D7	27.9705		4885 WT D7	10.0387		4885 WT D7	3.0862		4885 WT D7	2.75904
4885 WT D7			4885 WT D7			4885 WT D7			4885 WT D7			4885 WT D7			4885 WT D7
4886 WT D7	13.5323		4886 WT D7	4.3873		4886 WT D7	6.74273		4886 WT D7	8.81524		4886 WT D7	4.90187		4886 WT D7	2.63293
4886 WT D7			4886 WT D7			4886 WT D7			4886 WT D7			4886 WT D7			4886 WT D7
