# Supplementary material for: Loss of Elp3 blocks intestinal tuft cell differentiation via an mTORC1-Atf4 axis
Source: EMBO J. 2024 Jul 31;43(18):6. doi: 10.1038/s44318-024-00184-4 (PMC11405396; doi:10.1038/s44318-024-00184-4)
Supplement: Supplementary file 8 — Source data Fig. 5 [file 44318_2024_184_MOESM8_ESM.zip]

Archive with 10 entries (7 files):
- Figure 5/5A/
- Figure 5/5A/GSEA analysis on tuft cells.xlsx
- Figure 5/5B/
- Figure 5/5B/Heatmap_glycolysis_rawdata.xlsx
- Figure 5/5B/Heatmap_oxphos_rawdata.xlsx
- Figure 5/5B/Stat_glycolysis.xlsx
- Figure 5/5B/Stat_oxphos.xlsx
- Figure 5/5D/
- Figure 5/5D/Quantif WB AldoA Hk1.xlsx
- Figure 5/5D/WB uncropped gels.pptx
