# Supplementary material for: Loss of Elp3 blocks intestinal tuft cell differentiation via an mTORC1-Atf4 axis
Source: EMBO J. 2024 Jul 31;43(18):6. doi: 10.1038/s44318-024-00184-4 (PMC11405396; doi:10.1038/s44318-024-00184-4)
Supplement: Supplementary file 8 — Source data Fig. 5 [file 44318_2024_184_MOESM8_ESM.zip › Figure 5/5A/GSEA analysis on tuft cells.xlsx]

## Sheet: GSEA on tuft cells
GSEA was performed to highlight signaling pathways downregulated in tuft cells from Elp3ΔIEC mice compared to tuft cells from Elp3WT mice.
GSEA analysis was performed on differentially expressed genes (ratio KO/WT) among tuft cell population
		NES	FDR q-val
	Oxidative phosphorylation	-1.7	0.176
	Hypoxia	-1.57	0.183
	Glycolysis	-1.41	0.239
