# Supplementary material for: Loss of Elp3 blocks intestinal tuft cell differentiation via an mTORC1-Atf4 axis
Source: EMBO J. 2024 Jul 31;43(18):6. doi: 10.1038/s44318-024-00184-4 (PMC11405396; doi:10.1038/s44318-024-00184-4)
Supplement: Supplementary file 8 — Source data Fig. 5 [file 44318_2024_184_MOESM8_ESM.zip › Figure 5/5B/Heatmap_glycolysis_rawdata.xlsx]

## Sheet: Feuil1
GSEA was performed to highlight signaling pathways downregulated in tuft cells from Elp3ΔIEC mice compared to tuft cells from Elp3WT mice.
Canonical glycolytic enzymes were plotted in Figure 5B

## Sheet: Heatmat glycolysis
Group	genes.plot	Ratio
WT_Stem cells	Aldoa	0.500918
WT_Stem cells	Aldob	0.370454
WT_Stem cells	Aldoc	0.0638468
WT_Stem cells	Eno1	0.404017
WT_Stem cells	Gapdh	0.615716
WT_Stem cells	Gpi1	0.518574
WT_Stem cells	Hk1	0.00830775
WT_Stem cells	Hk2	0.357697
WT_Stem cells	Pfkfb1	0.140445
WT_Stem cells	Pfkfb2	0.253302
WT_Stem cells	Pfkfb3	0.0328088
WT_Stem cells	Pfkfb4	0.224576
WT_Stem cells	Pfkl	0.36748
WT_Stem cells	Pfkm	0.609625
WT_Stem cells	Pfkp	0.109385
WT_Stem cells	Pgam1	0.558613
WT_Stem cells	Pgk1	0.68417
WT_Stem cells	Pkm	0.423013
WT_Stem cells	Tpi1	0.643163
KO Elp3_Stem cells	Aldoa	0.457032
KO Elp3_Stem cells	Aldob	0.351514
KO Elp3_Stem cells	Aldoc	0.0224518
KO Elp3_Stem cells	Eno1	0.326901
KO Elp3_Stem cells	Gapdh	0.607038
KO Elp3_Stem cells	Gpi1	0.514342
KO Elp3_Stem cells	Hk1	0.0111614
KO Elp3_Stem cells	Hk2	0.32098
KO Elp3_Stem cells	Pfkfb1	0.0928929
KO Elp3_Stem cells	Pfkfb2	0.2158
KO Elp3_Stem cells	Pfkfb3	0.0158159
KO Elp3_Stem cells	Pfkfb4	0.178421
KO Elp3_Stem cells	Pfkl	0.516364
KO Elp3_Stem cells	Pfkm	0.326254
KO Elp3_Stem cells	Pfkp	0.17036
KO Elp3_Stem cells	Pgam1	0.49319
KO Elp3_Stem cells	Pgk1	0.715219
KO Elp3_Stem cells	Pkm	0.397956
KO Elp3_Stem cells	Tpi1	0.538031
WT_Transit Amplifying cells	Aldoa	0.548945
WT_Transit Amplifying cells	Aldob	0.400895
WT_Transit Amplifying cells	Aldoc	0.0748597
WT_Transit Amplifying cells	Eno1	0.489093
WT_Transit Amplifying cells	Gapdh	0.689136
WT_Transit Amplifying cells	Gpi1	0.532187
WT_Transit Amplifying cells	Hk1	0.0200045
WT_Transit Amplifying cells	Hk2	0.227376
WT_Transit Amplifying cells	Pfkfb1	0.556636
WT_Transit Amplifying cells	Pfkfb2	0.208007
WT_Transit Amplifying cells	Pfkfb3	0.0340508
WT_Transit Amplifying cells	Pfkfb4	0.179652
WT_Transit Amplifying cells	Pfkl	0.358819
WT_Transit Amplifying cells	Pfkm	0.494223
WT_Transit Amplifying cells	Pfkp	0.279445
WT_Transit Amplifying cells	Pgam1	0.755964
WT_Transit Amplifying cells	Pgk1	0.841338
WT_Transit Amplifying cells	Pkm	0.518641
WT_Transit Amplifying cells	Tpi1	0.756151
KO Elp3_Transit Amplifying cells	Aldoa	0.480999
KO Elp3_Transit Amplifying cells	Aldob	0.384223
KO Elp3_Transit Amplifying cells	Aldoc	0.0292124
KO Elp3_Transit Amplifying cells	Eno1	0.437643
KO Elp3_Transit Amplifying cells	Gapdh	0.679108
KO Elp3_Transit Amplifying cells	Gpi1	0.510901
KO Elp3_Transit Amplifying cells	Hk1	0.0173816
KO Elp3_Transit Amplifying cells	Hk2	0.194789
KO Elp3_Transit Amplifying cells	Pfkfb1	0.71036
KO Elp3_Transit Amplifying cells	Pfkfb2	0.184082
KO Elp3_Transit Amplifying cells	Pfkfb3	0.0151362
KO Elp3_Transit Amplifying cells	Pfkfb4	0.150945
KO Elp3_Transit Amplifying cells	Pfkl	0.41599
KO Elp3_Transit Amplifying cells	Pfkm	0.403108
KO Elp3_Transit Amplifying cells	Pfkp	0.397527
KO Elp3_Transit Amplifying cells	Pgam1	0.685332
KO Elp3_Transit Amplifying cells	Pgk1	0.865146
KO Elp3_Transit Amplifying cells	Pkm	0.484028
KO Elp3_Transit Amplifying cells	Tpi1	0.631742
WT_Enterocyte progenitors	Aldoa	0.590518
WT_Enterocyte progenitors	Aldob	0.49874
WT_Enterocyte progenitors	Aldoc	0.0484309
WT_Enterocyte progenitors	Eno1	0.5527
WT_Enterocyte progenitors	Gapdh	0.743569
WT_Enterocyte progenitors	Gpi1	0.541244
WT_Enterocyte progenitors	Hk1	0.0250279
WT_Enterocyte progenitors	Hk2	0.112316
WT_Enterocyte progenitors	Pfkfb1	0.558495
WT_Enterocyte progenitors	Pfkfb2	0.257125
WT_Enterocyte progenitors	Pfkfb3	0.0300906
WT_Enterocyte progenitors	Pfkfb4	0.321896
WT_Enterocyte progenitors	Pfkl	0.315748
WT_Enterocyte progenitors	Pfkm	0.488276
WT_Enterocyte progenitors	Pfkp	0.457805
WT_Enterocyte progenitors	Pgam1	0.830661
WT_Enterocyte progenitors	Pgk1	0.887494
WT_Enterocyte progenitors	Pkm	0.594981
WT_Enterocyte progenitors	Tpi1	0.813864
KO Elp3_Enterocyte progenitors	Aldoa	0.534928
KO Elp3_Enterocyte progenitors	Aldob	0.498181
KO Elp3_Enterocyte progenitors	Aldoc	0.0213164
KO Elp3_Enterocyte progenitors	Eno1	0.504478
KO Elp3_Enterocyte progenitors	Gapdh	0.721746
KO Elp3_Enterocyte progenitors	Gpi1	0.504604
KO Elp3_Enterocyte progenitors	Hk1	0.015939
KO Elp3_Enterocyte progenitors	Hk2	0.112003
KO Elp3_Enterocyte progenitors	Pfkfb1	0.697603
KO Elp3_Enterocyte progenitors	Pfkfb2	0.243677
KO Elp3_Enterocyte progenitors	Pfkfb3	0.0161681
KO Elp3_Enterocyte progenitors	Pfkfb4	0.171448
KO Elp3_Enterocyte progenitors	Pfkl	0.345668
KO Elp3_Enterocyte progenitors	Pfkm	0.328344
KO Elp3_Enterocyte progenitors	Pfkp	0.543041
KO Elp3_Enterocyte progenitors	Pgam1	0.744402
KO Elp3_Enterocyte progenitors	Pgk1	0.890193
KO Elp3_Enterocyte progenitors	Pkm	0.58527
KO Elp3_Enterocyte progenitors	Tpi1	0.693817
WT_Immature Enterocytes	Aldoa	0.811543
WT_Immature Enterocytes	Aldob	0.795851
WT_Immature Enterocytes	Aldoc	0.216666
WT_Immature Enterocytes	Eno1	0.791254
WT_Immature Enterocytes	Gapdh	0.918515
WT_Immature Enterocytes	Gpi1	0.748713
WT_Immature Enterocytes	Hk1	0.0116674
WT_Immature Enterocytes	Hk2	0.0176726
WT_Immature Enterocytes	Pfkfb1	0.212953
WT_Immature Enterocytes	Pfkfb2	0.477607
WT_Immature Enterocytes	Pfkfb3	0.00817034
WT_Immature Enterocytes	Pfkfb4	0.567705
WT_Immature Enterocytes	Pfkl	0.297437
WT_Immature Enterocytes	Pfkm	0.886213
WT_Immature Enterocytes	Pfkp	0.80952
WT_Immature Enterocytes	Pgam1	1
WT_Immature Enterocytes	Pgk1	0.960021
WT_Immature Enterocytes	Pkm	0.851343
WT_Immature Enterocytes	Tpi1	0.8778
KO Elp3_Immature Enterocytes	Aldoa	0.750951
KO Elp3_Immature Enterocytes	Aldob	0.802865
KO Elp3_Immature Enterocytes	Aldoc	0.0834807
KO Elp3_Immature Enterocytes	Eno1	0.746712
KO Elp3_Immature Enterocytes	Gapdh	0.883457
KO Elp3_Immature Enterocytes	Gpi1	0.708212
KO Elp3_Immature Enterocytes	Hk1	0.00908536
KO Elp3_Immature Enterocytes	Hk2	0.00800329
KO Elp3_Immature Enterocytes	Pfkfb1	0.188889
KO Elp3_Immature Enterocytes	Pfkfb2	0.642909
KO Elp3_Immature Enterocytes	Pfkfb3	0.0109618
KO Elp3_Immature Enterocytes	Pfkfb4	0.419829
KO Elp3_Immature Enterocytes	Pfkl	0.363424
KO Elp3_Immature Enterocytes	Pfkm	0.650569
KO Elp3_Immature Enterocytes	Pfkp	0.84322
KO Elp3_Immature Enterocytes	Pgam1	0.953389
KO Elp3_Immature Enterocytes	Pgk1	0.927216
KO Elp3_Immature Enterocytes	Pkm	0.851993
KO Elp3_Immature Enterocytes	Tpi1	0.780798
WT_Mature Enterocytes	Aldoa	0.695333
WT_Mature Enterocytes	Aldob	0.979158
WT_Mature Enterocytes	Aldoc	0.293286
WT_Mature Enterocytes	Eno1	1
WT_Mature Enterocytes	Gapdh	1
WT_Mature Enterocytes	Gpi1	1
WT_Mature Enterocytes	Hk1	0.00363927
WT_Mature Enterocytes	Hk2	0.012444
WT_Mature Enterocytes	Pfkfb1	0.0614426
WT_Mature Enterocytes	Pfkfb2	0.525607
WT_Mature Enterocytes	Pfkfb3	0.0812545
WT_Mature Enterocytes	Pfkfb4	1
WT_Mature Enterocytes	Pfkl	0.303745
WT_Mature Enterocytes	Pfkm	0.216841
WT_Mature Enterocytes	Pfkp	1
WT_Mature Enterocytes	Pgam1	0.918733
WT_Mature Enterocytes	Pgk1	1
WT_Mature Enterocytes	Pkm	0.950248
WT_Mature Enterocytes	Tpi1	1
KO Elp3_Mature Enterocytes	Aldoa	0.645506
KO Elp3_Mature Enterocytes	Aldob	1
KO Elp3_Mature Enterocytes	Aldoc	0.174877
KO Elp3_Mature Enterocytes	Eno1	0.955208
KO Elp3_Mature Enterocytes	Gapdh	0.977753
KO Elp3_Mature Enterocytes	Gpi1	0.984376
KO Elp3_Mature Enterocytes	Hk1	0.0022274
KO Elp3_Mature Enterocytes	Hk2	0.00375163
KO Elp3_Mature Enterocytes	Pfkfb1	0.129127
KO Elp3_Mature Enterocytes	Pfkfb2	0.493091
KO Elp3_Mature Enterocytes	Pfkfb3	0.113831
KO Elp3_Mature Enterocytes	Pfkfb4	0.94925
KO Elp3_Mature Enterocytes	Pfkl	0.30529
KO Elp3_Mature Enterocytes	Pfkm	0.223892
KO Elp3_Mature Enterocytes	Pfkp	0.986093
KO Elp3_Mature Enterocytes	Pgam1	0.871692
KO Elp3_Mature Enterocytes	Pgk1	0.950696
KO Elp3_Mature Enterocytes	Pkm	0.960844
KO Elp3_Mature Enterocytes	Tpi1	0.92144
WT_Immature Goblet cells	Aldoa	0.569872
WT_Immature Goblet cells	Aldob	0.46824
WT_Immature Goblet cells	Aldoc	0.0783423
WT_Immature Goblet cells	Eno1	0.493815
WT_Immature Goblet cells	Gapdh	0.71453
WT_Immature Goblet cells	Gpi1	0.575966
WT_Immature Goblet cells	Hk1	0.0763282
WT_Immature Goblet cells	Hk2	0.425269
WT_Immature Goblet cells	Pfkfb1	0.729407
WT_Immature Goblet cells	Pfkfb2	0.295087
WT_Immature Goblet cells	Pfkfb3	0.0604632
WT_Immature Goblet cells	Pfkfb4	0.315091
WT_Immature Goblet cells	Pfkl	0.370466
WT_Immature Goblet cells	Pfkm	0.377169
WT_Immature Goblet cells	Pfkp	0.41886
WT_Immature Goblet cells	Pgam1	0.636981
WT_Immature Goblet cells	Pgk1	0.791125
WT_Immature Goblet cells	Pkm	0.57101
WT_Immature Goblet cells	Tpi1	0.696125
KO Elp3_Immature Goblet cells	Aldoa	0.512411
KO Elp3_Immature Goblet cells	Aldob	0.466589
KO Elp3_Immature Goblet cells	Aldoc	0.0358155
KO Elp3_Immature Goblet cells	Eno1	0.440863
KO Elp3_Immature Goblet cells	Gapdh	0.692708
KO Elp3_Immature Goblet cells	Gpi1	0.527612
KO Elp3_Immature Goblet cells	Hk1	0.0588254
KO Elp3_Immature Goblet cells	Hk2	0.408207
KO Elp3_Immature Goblet cells	Pfkfb1	0.410771
KO Elp3_Immature Goblet cells	Pfkfb2	0.350959
KO Elp3_Immature Goblet cells	Pfkfb3	0.0674526
KO Elp3_Immature Goblet cells	Pfkfb4	0.186007
KO Elp3_Immature Goblet cells	Pfkl	0.369217
KO Elp3_Immature Goblet cells	Pfkm	0.275986
KO Elp3_Immature Goblet cells	Pfkp	0.51329
KO Elp3_Immature Goblet cells	Pgam1	0.571193
KO Elp3_Immature Goblet cells	Pgk1	0.798075
KO Elp3_Immature Goblet cells	Pkm	0.54554
KO Elp3_Immature Goblet cells	Tpi1	0.581181
WT_Goblet cells	Aldoa	0.58171
WT_Goblet cells	Aldob	0.271084
WT_Goblet cells	Aldoc	0.0518768
WT_Goblet cells	Eno1	0.408767
WT_Goblet cells	Gapdh	0.596716
WT_Goblet cells	Gpi1	0.538045
WT_Goblet cells	Hk1	0.482471
WT_Goblet cells	Hk2	0.665898
WT_Goblet cells	Pfkfb1	0
WT_Goblet cells	Pfkfb2	0.553818
WT_Goblet cells	Pfkfb3	0.185731
WT_Goblet cells	Pfkfb4	0.48238
WT_Goblet cells	Pfkl	0.297643
WT_Goblet cells	Pfkm	0.0949576
WT_Goblet cells	Pfkp	0.658133
WT_Goblet cells	Pgam1	0.264446
WT_Goblet cells	Pgk1	0.486488
WT_Goblet cells	Pkm	0.496597
WT_Goblet cells	Tpi1	0.517327
KO Elp3_Goblet cells	Aldoa	0.564458
KO Elp3_Goblet cells	Aldob	0.160711
KO Elp3_Goblet cells	Aldoc	0
KO Elp3_Goblet cells	Eno1	0.349844
KO Elp3_Goblet cells	Gapdh	0.578595
KO Elp3_Goblet cells	Gpi1	0.529168
KO Elp3_Goblet cells	Hk1	0.539713
KO Elp3_Goblet cells	Hk2	0.678942
KO Elp3_Goblet cells	Pfkfb1	0
KO Elp3_Goblet cells	Pfkfb2	0.656313
KO Elp3_Goblet cells	Pfkfb3	0.0741862
KO Elp3_Goblet cells	Pfkfb4	0.181789
KO Elp3_Goblet cells	Pfkl	0.30148
KO Elp3_Goblet cells	Pfkm	0
KO Elp3_Goblet cells	Pfkp	0.616361
KO Elp3_Goblet cells	Pgam1	0.230269
KO Elp3_Goblet cells	Pgk1	0.462433
KO Elp3_Goblet cells	Pkm	0.503741
KO Elp3_Goblet cells	Tpi1	0.444183
WT_Paneth cells	Aldoa	0.291679
WT_Paneth cells	Aldob	0.433373
WT_Paneth cells	Aldoc	0.00389982
WT_Paneth cells	Eno1	0.331547
WT_Paneth cells	Gapdh	0.521657
WT_Paneth cells	Gpi1	0.378301
WT_Paneth cells	Hk1	0.0117631
WT_Paneth cells	Hk2	0.0918142
WT_Paneth cells	Pfkfb1	0.129959
WT_Paneth cells	Pfkfb2	0.0978334
WT_Paneth cells	Pfkfb3	0.0172646
WT_Paneth cells	Pfkfb4	0.328525
WT_Paneth cells	Pfkl	0.136542
WT_Paneth cells	Pfkm	0.241393
WT_Paneth cells	Pfkp	0.287641
WT_Paneth cells	Pgam1	0.40028
WT_Paneth cells	Pgk1	0.481601
WT_Paneth cells	Pkm	0.347802
WT_Paneth cells	Tpi1	0.500829
KO Elp3_Paneth cells	Aldoa	0.322045
KO Elp3_Paneth cells	Aldob	0.395123
KO Elp3_Paneth cells	Aldoc	0.00581167
KO Elp3_Paneth cells	Eno1	0.217912
KO Elp3_Paneth cells	Gapdh	0.426981
KO Elp3_Paneth cells	Gpi1	0.369984
KO Elp3_Paneth cells	Hk1	0.0188369
KO Elp3_Paneth cells	Hk2	0.0363585
KO Elp3_Paneth cells	Pfkfb1	0.0734719
KO Elp3_Paneth cells	Pfkfb2	0.0834372
KO Elp3_Paneth cells	Pfkfb3	0.136172
KO Elp3_Paneth cells	Pfkfb4	0.22207
KO Elp3_Paneth cells	Pfkl	0.115607
KO Elp3_Paneth cells	Pfkm	0.0637791
KO Elp3_Paneth cells	Pfkp	0.232436
KO Elp3_Paneth cells	Pgam1	0.310872
KO Elp3_Paneth cells	Pgk1	0.421877
KO Elp3_Paneth cells	Pkm	0.35847
KO Elp3_Paneth cells	Tpi1	0.387732
WT_Enteroendocrine cells	Aldoa	0.66889
WT_Enteroendocrine cells	Aldob	0.443597
WT_Enteroendocrine cells	Aldoc	0.5888
WT_Enteroendocrine cells	Eno1	0.529453
WT_Enteroendocrine cells	Gapdh	0.6137
WT_Enteroendocrine cells	Gpi1	0.556371
WT_Enteroendocrine cells	Hk1	0.193178
WT_Enteroendocrine cells	Hk2	1
WT_Enteroendocrine cells	Pfkfb1	0.505958
WT_Enteroendocrine cells	Pfkfb2	0.835512
WT_Enteroendocrine cells	Pfkfb3	0.236811
WT_Enteroendocrine cells	Pfkfb4	0.191953
WT_Enteroendocrine cells	Pfkl	1
WT_Enteroendocrine cells	Pfkm	0.649269
WT_Enteroendocrine cells	Pfkp	0.163162
WT_Enteroendocrine cells	Pgam1	0.573955
WT_Enteroendocrine cells	Pgk1	0.501601
WT_Enteroendocrine cells	Pkm	1
WT_Enteroendocrine cells	Tpi1	0.637542
KO Elp3_Enteroendocrine cells	Aldoa	0.590959
KO Elp3_Enteroendocrine cells	Aldob	0.447522
KO Elp3_Enteroendocrine cells	Aldoc	0.480592
KO Elp3_Enteroendocrine cells	Eno1	0.452207
KO Elp3_Enteroendocrine cells	Gapdh	0.606481
KO Elp3_Enteroendocrine cells	Gpi1	0.504286
KO Elp3_Enteroendocrine cells	Hk1	0.181268
KO Elp3_Enteroendocrine cells	Hk2	0.795986
KO Elp3_Enteroendocrine cells	Pfkfb1	0
KO Elp3_Enteroendocrine cells	Pfkfb2	0.585156
KO Elp3_Enteroendocrine cells	Pfkfb3	0.105571
KO Elp3_Enteroendocrine cells	Pfkfb4	0.215946
KO Elp3_Enteroendocrine cells	Pfkl	0.93228
KO Elp3_Enteroendocrine cells	Pfkm	1
KO Elp3_Enteroendocrine cells	Pfkp	0.424791
KO Elp3_Enteroendocrine cells	Pgam1	0.559221
KO Elp3_Enteroendocrine cells	Pgk1	0.5151
KO Elp3_Enteroendocrine cells	Pkm	0.880225
KO Elp3_Enteroendocrine cells	Tpi1	0.586277
WT_Immature Tuft cells	Aldoa	0.417536
WT_Immature Tuft cells	Aldob	0.210744
WT_Immature Tuft cells	Aldoc	0.0446158
WT_Immature Tuft cells	Eno1	0.358997
WT_Immature Tuft cells	Gapdh	0.654238
WT_Immature Tuft cells	Gpi1	0.42767
WT_Immature Tuft cells	Hk1	0.242124
WT_Immature Tuft cells	Hk2	0.209386
WT_Immature Tuft cells	Pfkfb1	1
WT_Immature Tuft cells	Pfkfb2	0.101499
WT_Immature Tuft cells	Pfkfb3	0.821843
WT_Immature Tuft cells	Pfkfb4	0.0520232
WT_Immature Tuft cells	Pfkl	0.391629
WT_Immature Tuft cells	Pfkm	0.0583505
WT_Immature Tuft cells	Pfkp	0.147817
WT_Immature Tuft cells	Pgam1	0.498986
WT_Immature Tuft cells	Pgk1	0.693434
WT_Immature Tuft cells	Pkm	0.476782
WT_Immature Tuft cells	Tpi1	0.61465
KO Elp3_Immature Tuft cells	Aldoa	0.399511
KO Elp3_Immature Tuft cells	Aldob	0.233553
KO Elp3_Immature Tuft cells	Aldoc	0.0472094
KO Elp3_Immature Tuft cells	Eno1	0.319134
KO Elp3_Immature Tuft cells	Gapdh	0.624112
KO Elp3_Immature Tuft cells	Gpi1	0.461617
KO Elp3_Immature Tuft cells	Hk1	0.161727
KO Elp3_Immature Tuft cells	Hk2	0.249717
KO Elp3_Immature Tuft cells	Pfkfb1	0.503997
KO Elp3_Immature Tuft cells	Pfkfb2	0.162541
KO Elp3_Immature Tuft cells	Pfkfb3	0.447828
KO Elp3_Immature Tuft cells	Pfkfb4	0.0892898
KO Elp3_Immature Tuft cells	Pfkl	0.326453
KO Elp3_Immature Tuft cells	Pfkm	0.288441
KO Elp3_Immature Tuft cells	Pfkp	0.287513
KO Elp3_Immature Tuft cells	Pgam1	0.472827
KO Elp3_Immature Tuft cells	Pgk1	0.747093
KO Elp3_Immature Tuft cells	Pkm	0.422732
KO Elp3_Immature Tuft cells	Tpi1	0.494278
WT_Tuft cells	Aldoa	1
WT_Tuft cells	Aldob	0.263638
WT_Tuft cells	Aldoc	0.760625
WT_Tuft cells	Eno1	0.941802
WT_Tuft cells	Gapdh	0.834758
WT_Tuft cells	Gpi1	0.654483
WT_Tuft cells	Hk1	1
WT_Tuft cells	Hk2	0.0160707
WT_Tuft cells	Pfkfb1	0
WT_Tuft cells	Pfkfb2	1
WT_Tuft cells	Pfkfb3	1
WT_Tuft cells	Pfkfb4	0.0430746
WT_Tuft cells	Pfkl	0.968212
WT_Tuft cells	Pfkm	0.202576
WT_Tuft cells	Pfkp	0.891526
WT_Tuft cells	Pgam1	0.705014
WT_Tuft cells	Pgk1	0.976855
WT_Tuft cells	Pkm	0.934493
WT_Tuft cells	Tpi1	0.725303
KO Elp3_Tuft cells	Aldoa	0.8987
KO Elp3_Tuft cells	Aldob	0.226387
KO Elp3_Tuft cells	Aldoc	1
KO Elp3_Tuft cells	Eno1	0.802093
KO Elp3_Tuft cells	Gapdh	0.764118
KO Elp3_Tuft cells	Gpi1	0.55731
KO Elp3_Tuft cells	Hk1	0.754279
KO Elp3_Tuft cells	Hk2	0.00817295
KO Elp3_Tuft cells	Pfkfb1	0
KO Elp3_Tuft cells	Pfkfb2	0.451408
KO Elp3_Tuft cells	Pfkfb3	0.689946
KO Elp3_Tuft cells	Pfkfb4	0.119903
KO Elp3_Tuft cells	Pfkl	0.71375
KO Elp3_Tuft cells	Pfkm	0
KO Elp3_Tuft cells	Pfkp	0.946149
KO Elp3_Tuft cells	Pgam1	0.607315
KO Elp3_Tuft cells	Pgk1	0.729263
KO Elp3_Tuft cells	Pkm	0.897641
KO Elp3_Tuft cells	Tpi1	0.601113
