# Supplementary material for: Loss of Elp3 blocks intestinal tuft cell differentiation via an mTORC1-Atf4 axis
Source: EMBO J. 2024 Jul 31;43(18):6. doi: 10.1038/s44318-024-00184-4 (PMC11405396; doi:10.1038/s44318-024-00184-4)
Supplement: Supplementary file 8 — Source data Fig. 5 [file 44318_2024_184_MOESM8_ESM.zip › Figure 5/5B/Heatmap_oxphos_rawdata.xlsx]

## Sheet: Feuil1
GSEA was performed to highlight signaling pathways downregulated in tuft cells from Elp3ΔIEC mice compared to tuft cells from Elp3WT mice.
Oxphos-related genes from Hallmark Database were plotted in figure 2B.
Only genes that were significantly up- or downregulated in one or more of the represented populations were selected (based on p_val_adj < 0.05 and logFC > 0.25).

## Sheet: Heatmap Oxphos
Group	genes.plot	Ratio
WT_Stem cells	Atp5j2	0.815799
WT_Stem cells	Atp6v0b	0.388495
WT_Stem cells	Atp6v1f	0.603296
WT_Stem cells	Atp6v1g1	0.492428
WT_Stem cells	Cox5a	0.761583
WT_Stem cells	Cox5b	0.833245
WT_Stem cells	Cox8a	0.859539
WT_Stem cells	Cyb5a	0.531634
WT_Stem cells	Cyb5r3	0.217304
WT_Stem cells	Cyc1	0.767955
WT_Stem cells	Cycs	0.49162
WT_Stem cells	Dld	0.599252
WT_Stem cells	Echs1	0.751099
WT_Stem cells	Gpx4	0.492107
WT_Stem cells	Idh3a	0.728109
WT_Stem cells	Immt	0.699518
WT_Stem cells	Ldha	0.479828
WT_Stem cells	Mdh2	0.581862
WT_Stem cells	Mgst3	0.378562
WT_Stem cells	Mrpl34	0.665405
WT_Stem cells	Mrps12	0.773755
WT_Stem cells	Ndufa3	0.816868
WT_Stem cells	Ndufa4	0.943646
WT_Stem cells	Ndufa6	0.738778
WT_Stem cells	Ndufa8	0.714465
WT_Stem cells	Ndufab1	0.766837
WT_Stem cells	Ndufb6	0.719223
WT_Stem cells	Ndufb8	0.789936
WT_Stem cells	Ndufc1	0.734701
WT_Stem cells	Oat	1
WT_Stem cells	Sdhd	0.678319
WT_Stem cells	Slc25a11	0.509575
WT_Stem cells	Slc25a4	0.487102
WT_Stem cells	Timm13	0.839157
WT_Stem cells	Uqcr10	0.862076
WT_Stem cells	Uqcr11	0.822757
WT_Stem cells	Uqcrb	0.768685
WT_Stem cells	Uqcrfs1	0.666492
KO Elp3_Stem cells	Atp5j2	0.737247
KO Elp3_Stem cells	Atp6v0b	0.336037
KO Elp3_Stem cells	Atp6v1f	0.500232
KO Elp3_Stem cells	Atp6v1g1	0.403545
KO Elp3_Stem cells	Cox5a	0.715328
KO Elp3_Stem cells	Cox5b	0.76451
KO Elp3_Stem cells	Cox8a	0.793421
KO Elp3_Stem cells	Cyb5a	0.500083
KO Elp3_Stem cells	Cyb5r3	0.243008
KO Elp3_Stem cells	Cyc1	0.695576
KO Elp3_Stem cells	Cycs	0.455383
KO Elp3_Stem cells	Dld	0.566972
KO Elp3_Stem cells	Echs1	0.655976
KO Elp3_Stem cells	Gpx4	0.461034
KO Elp3_Stem cells	Idh3a	0.620003
KO Elp3_Stem cells	Immt	0.607655
KO Elp3_Stem cells	Ldha	0.486691
KO Elp3_Stem cells	Mdh2	0.539921
KO Elp3_Stem cells	Mgst3	0.334573
KO Elp3_Stem cells	Mrpl34	0.539498
KO Elp3_Stem cells	Mrps12	0.636748
KO Elp3_Stem cells	Ndufa3	0.690078
KO Elp3_Stem cells	Ndufa4	0.916328
KO Elp3_Stem cells	Ndufa6	0.712857
KO Elp3_Stem cells	Ndufa8	0.638384
KO Elp3_Stem cells	Ndufab1	0.682509
KO Elp3_Stem cells	Ndufb6	0.641817
KO Elp3_Stem cells	Ndufb8	0.732469
KO Elp3_Stem cells	Ndufc1	0.578674
KO Elp3_Stem cells	Oat	0.946607
KO Elp3_Stem cells	Sdhd	0.615447
KO Elp3_Stem cells	Slc25a11	0.38305
KO Elp3_Stem cells	Slc25a4	0.519584
KO Elp3_Stem cells	Timm13	0.695633
KO Elp3_Stem cells	Uqcr10	0.766561
KO Elp3_Stem cells	Uqcr11	0.729972
KO Elp3_Stem cells	Uqcrb	0.677792
KO Elp3_Stem cells	Uqcrfs1	0.637747
WT_Transit Amplifying cells	Atp5j2	0.872262
WT_Transit Amplifying cells	Atp6v0b	0.417779
WT_Transit Amplifying cells	Atp6v1f	0.601707
WT_Transit Amplifying cells	Atp6v1g1	0.531444
WT_Transit Amplifying cells	Cox5a	0.852641
WT_Transit Amplifying cells	Cox5b	0.883424
WT_Transit Amplifying cells	Cox8a	0.871208
WT_Transit Amplifying cells	Cyb5a	0.574326
WT_Transit Amplifying cells	Cyb5r3	0.313955
WT_Transit Amplifying cells	Cyc1	0.886418
WT_Transit Amplifying cells	Cycs	0.646689
WT_Transit Amplifying cells	Dld	0.770409
WT_Transit Amplifying cells	Echs1	0.855614
WT_Transit Amplifying cells	Gpx4	0.590238
WT_Transit Amplifying cells	Idh3a	0.878272
WT_Transit Amplifying cells	Immt	0.919467
WT_Transit Amplifying cells	Ldha	0.65233
WT_Transit Amplifying cells	Mdh2	0.658576
WT_Transit Amplifying cells	Mgst3	0.46789
WT_Transit Amplifying cells	Mrpl34	0.810129
WT_Transit Amplifying cells	Mrps12	0.990557
WT_Transit Amplifying cells	Ndufa3	0.812299
WT_Transit Amplifying cells	Ndufa4	0.965134
WT_Transit Amplifying cells	Ndufa6	0.735652
WT_Transit Amplifying cells	Ndufa8	0.854148
WT_Transit Amplifying cells	Ndufab1	0.885307
WT_Transit Amplifying cells	Ndufb6	0.839233
WT_Transit Amplifying cells	Ndufb8	0.850264
WT_Transit Amplifying cells	Ndufc1	0.79562
WT_Transit Amplifying cells	Oat	0.858024
WT_Transit Amplifying cells	Sdhd	0.804393
WT_Transit Amplifying cells	Slc25a11	0.673658
WT_Transit Amplifying cells	Slc25a4	0.360754
WT_Transit Amplifying cells	Timm13	0.934788
WT_Transit Amplifying cells	Uqcr10	0.91034
WT_Transit Amplifying cells	Uqcr11	0.880005
WT_Transit Amplifying cells	Uqcrb	0.822349
WT_Transit Amplifying cells	Uqcrfs1	0.758629
KO Elp3_Transit Amplifying cells	Atp5j2	0.811988
KO Elp3_Transit Amplifying cells	Atp6v0b	0.376464
KO Elp3_Transit Amplifying cells	Atp6v1f	0.49584
KO Elp3_Transit Amplifying cells	Atp6v1g1	0.429595
KO Elp3_Transit Amplifying cells	Cox5a	0.811537
KO Elp3_Transit Amplifying cells	Cox5b	0.821078
KO Elp3_Transit Amplifying cells	Cox8a	0.825203
KO Elp3_Transit Amplifying cells	Cyb5a	0.522156
KO Elp3_Transit Amplifying cells	Cyb5r3	0.3046
KO Elp3_Transit Amplifying cells	Cyc1	0.809984
KO Elp3_Transit Amplifying cells	Cycs	0.598231
KO Elp3_Transit Amplifying cells	Dld	0.70885
KO Elp3_Transit Amplifying cells	Echs1	0.711856
KO Elp3_Transit Amplifying cells	Gpx4	0.549061
KO Elp3_Transit Amplifying cells	Idh3a	0.768832
KO Elp3_Transit Amplifying cells	Immt	0.805811
KO Elp3_Transit Amplifying cells	Ldha	0.610931
KO Elp3_Transit Amplifying cells	Mdh2	0.601503
KO Elp3_Transit Amplifying cells	Mgst3	0.40753
KO Elp3_Transit Amplifying cells	Mrpl34	0.641159
KO Elp3_Transit Amplifying cells	Mrps12	0.796015
KO Elp3_Transit Amplifying cells	Ndufa3	0.728879
KO Elp3_Transit Amplifying cells	Ndufa4	0.961821
KO Elp3_Transit Amplifying cells	Ndufa6	0.674802
KO Elp3_Transit Amplifying cells	Ndufa8	0.784187
KO Elp3_Transit Amplifying cells	Ndufab1	0.806731
KO Elp3_Transit Amplifying cells	Ndufb6	0.748372
KO Elp3_Transit Amplifying cells	Ndufb8	0.779454
KO Elp3_Transit Amplifying cells	Ndufc1	0.68303
KO Elp3_Transit Amplifying cells	Oat	0.815234
KO Elp3_Transit Amplifying cells	Sdhd	0.726429
KO Elp3_Transit Amplifying cells	Slc25a11	0.513229
KO Elp3_Transit Amplifying cells	Slc25a4	0.435723
KO Elp3_Transit Amplifying cells	Timm13	0.765325
KO Elp3_Transit Amplifying cells	Uqcr10	0.853968
KO Elp3_Transit Amplifying cells	Uqcr11	0.803988
KO Elp3_Transit Amplifying cells	Uqcrb	0.727023
KO Elp3_Transit Amplifying cells	Uqcrfs1	0.68322
WT_Enterocyte progenitors	Atp5j2	0.907941
WT_Enterocyte progenitors	Atp6v0b	0.520008
WT_Enterocyte progenitors	Atp6v1f	0.61342
WT_Enterocyte progenitors	Atp6v1g1	0.583696
WT_Enterocyte progenitors	Cox5a	0.9047
WT_Enterocyte progenitors	Cox5b	0.924728
WT_Enterocyte progenitors	Cox8a	0.886531
WT_Enterocyte progenitors	Cyb5a	0.626093
WT_Enterocyte progenitors	Cyb5r3	0.400879
WT_Enterocyte progenitors	Cyc1	0.937085
WT_Enterocyte progenitors	Cycs	0.735273
WT_Enterocyte progenitors	Dld	0.933794
WT_Enterocyte progenitors	Echs1	0.972259
WT_Enterocyte progenitors	Gpx4	0.618645
WT_Enterocyte progenitors	Idh3a	0.948156
WT_Enterocyte progenitors	Immt	1
WT_Enterocyte progenitors	Ldha	0.751853
WT_Enterocyte progenitors	Mdh2	0.746955
WT_Enterocyte progenitors	Mgst3	0.545222
WT_Enterocyte progenitors	Mrpl34	0.894442
WT_Enterocyte progenitors	Mrps12	1
WT_Enterocyte progenitors	Ndufa3	0.87158
WT_Enterocyte progenitors	Ndufa4	0.984774
WT_Enterocyte progenitors	Ndufa6	0.815546
WT_Enterocyte progenitors	Ndufa8	0.919118
WT_Enterocyte progenitors	Ndufab1	0.931807
WT_Enterocyte progenitors	Ndufb6	0.9198
WT_Enterocyte progenitors	Ndufb8	0.899508
WT_Enterocyte progenitors	Ndufc1	0.865528
WT_Enterocyte progenitors	Oat	0.833119
WT_Enterocyte progenitors	Sdhd	0.876171
WT_Enterocyte progenitors	Slc25a11	0.754787
WT_Enterocyte progenitors	Slc25a4	0.23273
WT_Enterocyte progenitors	Timm13	0.987293
WT_Enterocyte progenitors	Uqcr10	0.946881
WT_Enterocyte progenitors	Uqcr11	0.914186
WT_Enterocyte progenitors	Uqcrb	0.881585
WT_Enterocyte progenitors	Uqcrfs1	0.863538
KO Elp3_Enterocyte progenitors	Atp5j2	0.848077
KO Elp3_Enterocyte progenitors	Atp6v0b	0.421591
KO Elp3_Enterocyte progenitors	Atp6v1f	0.473447
KO Elp3_Enterocyte progenitors	Atp6v1g1	0.449854
KO Elp3_Enterocyte progenitors	Cox5a	0.851833
KO Elp3_Enterocyte progenitors	Cox5b	0.863106
KO Elp3_Enterocyte progenitors	Cox8a	0.8434
KO Elp3_Enterocyte progenitors	Cyb5a	0.588186
KO Elp3_Enterocyte progenitors	Cyb5r3	0.434518
KO Elp3_Enterocyte progenitors	Cyc1	0.87207
KO Elp3_Enterocyte progenitors	Cycs	0.680308
KO Elp3_Enterocyte progenitors	Dld	0.752491
KO Elp3_Enterocyte progenitors	Echs1	0.757926
KO Elp3_Enterocyte progenitors	Gpx4	0.548492
KO Elp3_Enterocyte progenitors	Idh3a	0.803509
KO Elp3_Enterocyte progenitors	Immt	0.8707
KO Elp3_Enterocyte progenitors	Ldha	0.70034
KO Elp3_Enterocyte progenitors	Mdh2	0.67521
KO Elp3_Enterocyte progenitors	Mgst3	0.507146
KO Elp3_Enterocyte progenitors	Mrpl34	0.710495
KO Elp3_Enterocyte progenitors	Mrps12	0.79677
KO Elp3_Enterocyte progenitors	Ndufa3	0.769884
KO Elp3_Enterocyte progenitors	Ndufa4	0.977886
KO Elp3_Enterocyte progenitors	Ndufa6	0.736251
KO Elp3_Enterocyte progenitors	Ndufa8	0.824435
KO Elp3_Enterocyte progenitors	Ndufab1	0.851093
KO Elp3_Enterocyte progenitors	Ndufb6	0.826753
KO Elp3_Enterocyte progenitors	Ndufb8	0.817663
KO Elp3_Enterocyte progenitors	Ndufc1	0.739557
KO Elp3_Enterocyte progenitors	Oat	0.796716
KO Elp3_Enterocyte progenitors	Sdhd	0.787216
KO Elp3_Enterocyte progenitors	Slc25a11	0.543583
KO Elp3_Enterocyte progenitors	Slc25a4	0.289935
KO Elp3_Enterocyte progenitors	Timm13	0.825559
KO Elp3_Enterocyte progenitors	Uqcr10	0.889537
KO Elp3_Enterocyte progenitors	Uqcr11	0.834788
KO Elp3_Enterocyte progenitors	Uqcrb	0.789116
KO Elp3_Enterocyte progenitors	Uqcrfs1	0.782642
WT_Immature Enterocytes	Atp5j2	1
WT_Immature Enterocytes	Atp6v0b	0.675927
WT_Immature Enterocytes	Atp6v1f	0.619413
WT_Immature Enterocytes	Atp6v1g1	0.612671
WT_Immature Enterocytes	Cox5a	1
WT_Immature Enterocytes	Cox5b	1
WT_Immature Enterocytes	Cox8a	0.953404
WT_Immature Enterocytes	Cyb5a	0.88366
WT_Immature Enterocytes	Cyb5r3	0.721109
WT_Immature Enterocytes	Cyc1	1
WT_Immature Enterocytes	Cycs	0.860902
WT_Immature Enterocytes	Dld	1
WT_Immature Enterocytes	Echs1	1
WT_Immature Enterocytes	Gpx4	0.680339
WT_Immature Enterocytes	Idh3a	1
WT_Immature Enterocytes	Immt	0.983756
WT_Immature Enterocytes	Ldha	0.926323
WT_Immature Enterocytes	Mdh2	0.937078
WT_Immature Enterocytes	Mgst3	0.762725
WT_Immature Enterocytes	Mrpl34	1
WT_Immature Enterocytes	Mrps12	0.83929
WT_Immature Enterocytes	Ndufa3	1
WT_Immature Enterocytes	Ndufa4	0.967996
WT_Immature Enterocytes	Ndufa6	1
WT_Immature Enterocytes	Ndufa8	1
WT_Immature Enterocytes	Ndufab1	1
WT_Immature Enterocytes	Ndufb6	1
WT_Immature Enterocytes	Ndufb8	1
WT_Immature Enterocytes	Ndufc1	0.997339
WT_Immature Enterocytes	Oat	0.840628
WT_Immature Enterocytes	Sdhd	1
WT_Immature Enterocytes	Slc25a11	1
WT_Immature Enterocytes	Slc25a4	0.182146
WT_Immature Enterocytes	Timm13	1
WT_Immature Enterocytes	Uqcr10	1
WT_Immature Enterocytes	Uqcr11	1
WT_Immature Enterocytes	Uqcrb	1
WT_Immature Enterocytes	Uqcrfs1	1
KO Elp3_Immature Enterocytes	Atp5j2	0.969055
KO Elp3_Immature Enterocytes	Atp6v0b	0.561945
KO Elp3_Immature Enterocytes	Atp6v1f	0.486454
KO Elp3_Immature Enterocytes	Atp6v1g1	0.521063
KO Elp3_Immature Enterocytes	Cox5a	0.969046
KO Elp3_Immature Enterocytes	Cox5b	0.949625
KO Elp3_Immature Enterocytes	Cox8a	0.927926
KO Elp3_Immature Enterocytes	Cyb5a	0.861523
KO Elp3_Immature Enterocytes	Cyb5r3	0.829611
KO Elp3_Immature Enterocytes	Cyc1	0.933208
KO Elp3_Immature Enterocytes	Cycs	0.841167
KO Elp3_Immature Enterocytes	Dld	0.937992
KO Elp3_Immature Enterocytes	Echs1	0.799058
KO Elp3_Immature Enterocytes	Gpx4	0.644396
KO Elp3_Immature Enterocytes	Idh3a	0.934207
KO Elp3_Immature Enterocytes	Immt	0.933955
KO Elp3_Immature Enterocytes	Ldha	0.883428
KO Elp3_Immature Enterocytes	Mdh2	0.850641
KO Elp3_Immature Enterocytes	Mgst3	0.756667
KO Elp3_Immature Enterocytes	Mrpl34	0.84824
KO Elp3_Immature Enterocytes	Mrps12	0.668861
KO Elp3_Immature Enterocytes	Ndufa3	0.93116
KO Elp3_Immature Enterocytes	Ndufa4	1
KO Elp3_Immature Enterocytes	Ndufa6	0.935316
KO Elp3_Immature Enterocytes	Ndufa8	0.902776
KO Elp3_Immature Enterocytes	Ndufab1	0.935177
KO Elp3_Immature Enterocytes	Ndufb6	0.96227
KO Elp3_Immature Enterocytes	Ndufb8	0.937087
KO Elp3_Immature Enterocytes	Ndufc1	0.903891
KO Elp3_Immature Enterocytes	Oat	0.7314
KO Elp3_Immature Enterocytes	Sdhd	0.945373
KO Elp3_Immature Enterocytes	Slc25a11	0.838631
KO Elp3_Immature Enterocytes	Slc25a4	0.402929
KO Elp3_Immature Enterocytes	Timm13	0.846014
KO Elp3_Immature Enterocytes	Uqcr10	0.974695
KO Elp3_Immature Enterocytes	Uqcr11	0.951169
KO Elp3_Immature Enterocytes	Uqcrb	0.925947
KO Elp3_Immature Enterocytes	Uqcrfs1	0.923278
WT_Mature Enterocytes	Atp5j2	0.973351
WT_Mature Enterocytes	Atp6v0b	0.634433
WT_Mature Enterocytes	Atp6v1f	0.457489
WT_Mature Enterocytes	Atp6v1g1	0.609608
WT_Mature Enterocytes	Cox5a	0.983036
WT_Mature Enterocytes	Cox5b	0.940464
WT_Mature Enterocytes	Cox8a	0.913324
WT_Mature Enterocytes	Cyb5a	1
WT_Mature Enterocytes	Cyb5r3	0.978864
WT_Mature Enterocytes	Cyc1	0.892028
WT_Mature Enterocytes	Cycs	1
WT_Mature Enterocytes	Dld	0.850441
WT_Mature Enterocytes	Echs1	0.772084
WT_Mature Enterocytes	Gpx4	1
WT_Mature Enterocytes	Idh3a	0.76361
WT_Mature Enterocytes	Immt	0.919137
WT_Mature Enterocytes	Ldha	1
WT_Mature Enterocytes	Mdh2	1
WT_Mature Enterocytes	Mgst3	0.833828
WT_Mature Enterocytes	Mrpl34	0.848459
WT_Mature Enterocytes	Mrps12	0.446596
WT_Mature Enterocytes	Ndufa3	0.969949
WT_Mature Enterocytes	Ndufa4	0.730076
WT_Mature Enterocytes	Ndufa6	0.997799
WT_Mature Enterocytes	Ndufa8	0.845439
WT_Mature Enterocytes	Ndufab1	0.896627
WT_Mature Enterocytes	Ndufb6	0.884147
WT_Mature Enterocytes	Ndufb8	0.930411
WT_Mature Enterocytes	Ndufc1	1
WT_Mature Enterocytes	Oat	0.297243
WT_Mature Enterocytes	Sdhd	0.900886
WT_Mature Enterocytes	Slc25a11	0.979227
WT_Mature Enterocytes	Slc25a4	0.127596
WT_Mature Enterocytes	Timm13	0.771641
WT_Mature Enterocytes	Uqcr10	0.902989
WT_Mature Enterocytes	Uqcr11	0.844771
WT_Mature Enterocytes	Uqcrb	0.966051
WT_Mature Enterocytes	Uqcrfs1	0.982578
KO Elp3_Mature Enterocytes	Atp5j2	0.950405
KO Elp3_Mature Enterocytes	Atp6v0b	0.582356
KO Elp3_Mature Enterocytes	Atp6v1f	0.394382
KO Elp3_Mature Enterocytes	Atp6v1g1	0.557427
KO Elp3_Mature Enterocytes	Cox5a	0.968963
KO Elp3_Mature Enterocytes	Cox5b	0.921782
KO Elp3_Mature Enterocytes	Cox8a	0.901703
KO Elp3_Mature Enterocytes	Cyb5a	0.926955
KO Elp3_Mature Enterocytes	Cyb5r3	1
KO Elp3_Mature Enterocytes	Cyc1	0.85402
KO Elp3_Mature Enterocytes	Cycs	0.993305
KO Elp3_Mature Enterocytes	Dld	0.808211
KO Elp3_Mature Enterocytes	Echs1	0.662949
KO Elp3_Mature Enterocytes	Gpx4	0.993877
KO Elp3_Mature Enterocytes	Idh3a	0.759182
KO Elp3_Mature Enterocytes	Immt	0.904361
KO Elp3_Mature Enterocytes	Ldha	0.98533
KO Elp3_Mature Enterocytes	Mdh2	0.939616
KO Elp3_Mature Enterocytes	Mgst3	0.810621
KO Elp3_Mature Enterocytes	Mrpl34	0.682774
KO Elp3_Mature Enterocytes	Mrps12	0.399732
KO Elp3_Mature Enterocytes	Ndufa3	0.939001
KO Elp3_Mature Enterocytes	Ndufa4	0.800553
KO Elp3_Mature Enterocytes	Ndufa6	0.936487
KO Elp3_Mature Enterocytes	Ndufa8	0.792245
KO Elp3_Mature Enterocytes	Ndufab1	0.851257
KO Elp3_Mature Enterocytes	Ndufb6	0.901926
KO Elp3_Mature Enterocytes	Ndufb8	0.890533
KO Elp3_Mature Enterocytes	Ndufc1	0.915692
KO Elp3_Mature Enterocytes	Oat	0.236538
KO Elp3_Mature Enterocytes	Sdhd	0.869589
KO Elp3_Mature Enterocytes	Slc25a11	0.900478
KO Elp3_Mature Enterocytes	Slc25a4	0.333242
KO Elp3_Mature Enterocytes	Timm13	0.693871
KO Elp3_Mature Enterocytes	Uqcr10	0.906982
KO Elp3_Mature Enterocytes	Uqcr11	0.806412
KO Elp3_Mature Enterocytes	Uqcrb	0.920171
KO Elp3_Mature Enterocytes	Uqcrfs1	0.940045
WT_Immature Goblet cells	Atp5j2	0.840231
WT_Immature Goblet cells	Atp6v0b	0.531568
WT_Immature Goblet cells	Atp6v1f	0.587076
WT_Immature Goblet cells	Atp6v1g1	0.566115
WT_Immature Goblet cells	Cox5a	0.8176
WT_Immature Goblet cells	Cox5b	0.84299
WT_Immature Goblet cells	Cox8a	0.844006
WT_Immature Goblet cells	Cyb5a	0.624372
WT_Immature Goblet cells	Cyb5r3	0.424356
WT_Immature Goblet cells	Cyc1	0.80792
WT_Immature Goblet cells	Cycs	0.670926
WT_Immature Goblet cells	Dld	0.721079
WT_Immature Goblet cells	Echs1	0.706781
WT_Immature Goblet cells	Gpx4	0.570289
WT_Immature Goblet cells	Idh3a	0.741076
WT_Immature Goblet cells	Immt	0.802014
WT_Immature Goblet cells	Ldha	0.683117
WT_Immature Goblet cells	Mdh2	0.701331
WT_Immature Goblet cells	Mgst3	0.516637
WT_Immature Goblet cells	Mrpl34	0.751677
WT_Immature Goblet cells	Mrps12	0.955282
WT_Immature Goblet cells	Ndufa3	0.77717
WT_Immature Goblet cells	Ndufa4	0.909325
WT_Immature Goblet cells	Ndufa6	0.71876
WT_Immature Goblet cells	Ndufa8	0.763684
WT_Immature Goblet cells	Ndufab1	0.812372
WT_Immature Goblet cells	Ndufb6	0.771339
WT_Immature Goblet cells	Ndufb8	0.788685
WT_Immature Goblet cells	Ndufc1	0.787793
WT_Immature Goblet cells	Oat	0.668159
WT_Immature Goblet cells	Sdhd	0.732489
WT_Immature Goblet cells	Slc25a11	0.618235
WT_Immature Goblet cells	Slc25a4	0.206898
WT_Immature Goblet cells	Timm13	0.909314
WT_Immature Goblet cells	Uqcr10	0.878169
WT_Immature Goblet cells	Uqcr11	0.839527
WT_Immature Goblet cells	Uqcrb	0.815483
WT_Immature Goblet cells	Uqcrfs1	0.741856
KO Elp3_Immature Goblet cells	Atp5j2	0.77694
KO Elp3_Immature Goblet cells	Atp6v0b	0.476855
KO Elp3_Immature Goblet cells	Atp6v1f	0.46497
KO Elp3_Immature Goblet cells	Atp6v1g1	0.483983
KO Elp3_Immature Goblet cells	Cox5a	0.776147
KO Elp3_Immature Goblet cells	Cox5b	0.788068
KO Elp3_Immature Goblet cells	Cox8a	0.799662
KO Elp3_Immature Goblet cells	Cyb5a	0.579033
KO Elp3_Immature Goblet cells	Cyb5r3	0.423296
KO Elp3_Immature Goblet cells	Cyc1	0.735825
KO Elp3_Immature Goblet cells	Cycs	0.627353
KO Elp3_Immature Goblet cells	Dld	0.66133
KO Elp3_Immature Goblet cells	Echs1	0.610226
KO Elp3_Immature Goblet cells	Gpx4	0.532891
KO Elp3_Immature Goblet cells	Idh3a	0.663278
KO Elp3_Immature Goblet cells	Immt	0.736749
KO Elp3_Immature Goblet cells	Ldha	0.646539
KO Elp3_Immature Goblet cells	Mdh2	0.649917
KO Elp3_Immature Goblet cells	Mgst3	0.450191
KO Elp3_Immature Goblet cells	Mrpl34	0.601645
KO Elp3_Immature Goblet cells	Mrps12	0.819773
KO Elp3_Immature Goblet cells	Ndufa3	0.716739
KO Elp3_Immature Goblet cells	Ndufa4	0.907353
KO Elp3_Immature Goblet cells	Ndufa6	0.65061
KO Elp3_Immature Goblet cells	Ndufa8	0.698702
KO Elp3_Immature Goblet cells	Ndufab1	0.739185
KO Elp3_Immature Goblet cells	Ndufb6	0.6826
KO Elp3_Immature Goblet cells	Ndufb8	0.723973
KO Elp3_Immature Goblet cells	Ndufc1	0.674026
KO Elp3_Immature Goblet cells	Oat	0.629996
KO Elp3_Immature Goblet cells	Sdhd	0.675168
KO Elp3_Immature Goblet cells	Slc25a11	0.434055
KO Elp3_Immature Goblet cells	Slc25a4	0.271527
KO Elp3_Immature Goblet cells	Timm13	0.725424
KO Elp3_Immature Goblet cells	Uqcr10	0.826166
KO Elp3_Immature Goblet cells	Uqcr11	0.757613
KO Elp3_Immature Goblet cells	Uqcrb	0.721112
KO Elp3_Immature Goblet cells	Uqcrfs1	0.66796
WT_Goblet cells	Atp5j2	0.619817
WT_Goblet cells	Atp6v0b	0.73847
WT_Goblet cells	Atp6v1f	0.439979
WT_Goblet cells	Atp6v1g1	0.583948
WT_Goblet cells	Cox5a	0.581247
WT_Goblet cells	Cox5b	0.605416
WT_Goblet cells	Cox8a	0.69806
WT_Goblet cells	Cyb5a	0.531429
WT_Goblet cells	Cyb5r3	0.330879
WT_Goblet cells	Cyc1	0.478094
WT_Goblet cells	Cycs	0.52595
WT_Goblet cells	Dld	0.326021
WT_Goblet cells	Echs1	0.311205
WT_Goblet cells	Gpx4	0.310332
WT_Goblet cells	Idh3a	0.313925
WT_Goblet cells	Immt	0.434406
WT_Goblet cells	Ldha	0.601583
WT_Goblet cells	Mdh2	0.555717
WT_Goblet cells	Mgst3	0.482131
WT_Goblet cells	Mrpl34	0.385609
WT_Goblet cells	Mrps12	0.732689
WT_Goblet cells	Ndufa3	0.533016
WT_Goblet cells	Ndufa4	0.615653
WT_Goblet cells	Ndufa6	0.687818
WT_Goblet cells	Ndufa8	0.436008
WT_Goblet cells	Ndufab1	0.480941
WT_Goblet cells	Ndufb6	0.454345
WT_Goblet cells	Ndufb8	0.477754
WT_Goblet cells	Ndufc1	0.53854
WT_Goblet cells	Oat	0.336434
WT_Goblet cells	Sdhd	0.458149
WT_Goblet cells	Slc25a11	0.357388
WT_Goblet cells	Slc25a4	0.0148519
WT_Goblet cells	Timm13	0.647502
WT_Goblet cells	Uqcr10	0.629503
WT_Goblet cells	Uqcr11	0.604338
WT_Goblet cells	Uqcrb	0.611716
WT_Goblet cells	Uqcrfs1	0.45422
KO Elp3_Goblet cells	Atp5j2	0.549917
KO Elp3_Goblet cells	Atp6v0b	0.694356
KO Elp3_Goblet cells	Atp6v1f	0.469818
KO Elp3_Goblet cells	Atp6v1g1	0.58628
KO Elp3_Goblet cells	Cox5a	0.565659
KO Elp3_Goblet cells	Cox5b	0.560791
KO Elp3_Goblet cells	Cox8a	0.65879
KO Elp3_Goblet cells	Cyb5a	0.519241
KO Elp3_Goblet cells	Cyb5r3	0.165892
KO Elp3_Goblet cells	Cyc1	0.350732
KO Elp3_Goblet cells	Cycs	0.47273
KO Elp3_Goblet cells	Dld	0.363137
KO Elp3_Goblet cells	Echs1	0.247238
KO Elp3_Goblet cells	Gpx4	0.322263
KO Elp3_Goblet cells	Idh3a	0.258372
KO Elp3_Goblet cells	Immt	0.325668
KO Elp3_Goblet cells	Ldha	0.580133
KO Elp3_Goblet cells	Mdh2	0.485169
KO Elp3_Goblet cells	Mgst3	0.511531
KO Elp3_Goblet cells	Mrpl34	0.260473
KO Elp3_Goblet cells	Mrps12	0.492579
KO Elp3_Goblet cells	Ndufa3	0.575671
KO Elp3_Goblet cells	Ndufa4	0.560235
KO Elp3_Goblet cells	Ndufa6	0.612419
KO Elp3_Goblet cells	Ndufa8	0.374223
KO Elp3_Goblet cells	Ndufab1	0.359133
KO Elp3_Goblet cells	Ndufb6	0.413434
KO Elp3_Goblet cells	Ndufb8	0.392643
KO Elp3_Goblet cells	Ndufc1	0.450734
KO Elp3_Goblet cells	Oat	0.321107
KO Elp3_Goblet cells	Sdhd	0.362303
KO Elp3_Goblet cells	Slc25a11	0.279689
KO Elp3_Goblet cells	Slc25a4	0.0263571
KO Elp3_Goblet cells	Timm13	0.540364
KO Elp3_Goblet cells	Uqcr10	0.555054
KO Elp3_Goblet cells	Uqcr11	0.522708
KO Elp3_Goblet cells	Uqcrb	0.502243
KO Elp3_Goblet cells	Uqcrfs1	0.425865
WT_Paneth cells	Atp5j2	0.625388
WT_Paneth cells	Atp6v0b	0.283382
WT_Paneth cells	Atp6v1f	0.266726
WT_Paneth cells	Atp6v1g1	0.373498
WT_Paneth cells	Cox5a	0.580399
WT_Paneth cells	Cox5b	0.611216
WT_Paneth cells	Cox8a	0.613698
WT_Paneth cells	Cyb5a	0.417263
WT_Paneth cells	Cyb5r3	0.217853
WT_Paneth cells	Cyc1	0.529922
WT_Paneth cells	Cycs	0.506143
WT_Paneth cells	Dld	0.45259
WT_Paneth cells	Echs1	0.315991
WT_Paneth cells	Gpx4	0.411912
WT_Paneth cells	Idh3a	0.367283
WT_Paneth cells	Immt	0.421758
WT_Paneth cells	Ldha	0.497672
WT_Paneth cells	Mdh2	0.46858
WT_Paneth cells	Mgst3	0.258621
WT_Paneth cells	Mrpl34	0.458097
WT_Paneth cells	Mrps12	0.376955
WT_Paneth cells	Ndufa3	0.567483
WT_Paneth cells	Ndufa4	0.609499
WT_Paneth cells	Ndufa6	0.524498
WT_Paneth cells	Ndufa8	0.399544
WT_Paneth cells	Ndufab1	0.54101
WT_Paneth cells	Ndufb6	0.482418
WT_Paneth cells	Ndufb8	0.53686
WT_Paneth cells	Ndufc1	0.441992
WT_Paneth cells	Oat	0.482633
WT_Paneth cells	Sdhd	0.379835
WT_Paneth cells	Slc25a11	0.432175
WT_Paneth cells	Slc25a4	0.0402516
WT_Paneth cells	Timm13	0.511293
WT_Paneth cells	Uqcr10	0.604584
WT_Paneth cells	Uqcr11	0.582857
WT_Paneth cells	Uqcrb	0.566144
WT_Paneth cells	Uqcrfs1	0.466947
KO Elp3_Paneth cells	Atp5j2	0.503337
KO Elp3_Paneth cells	Atp6v0b	0.30514
KO Elp3_Paneth cells	Atp6v1f	0.215477
KO Elp3_Paneth cells	Atp6v1g1	0.190851
KO Elp3_Paneth cells	Cox5a	0.443323
KO Elp3_Paneth cells	Cox5b	0.431536
KO Elp3_Paneth cells	Cox8a	0.530507
KO Elp3_Paneth cells	Cyb5a	0.305655
KO Elp3_Paneth cells	Cyb5r3	0.306761
KO Elp3_Paneth cells	Cyc1	0.385858
KO Elp3_Paneth cells	Cycs	0.343125
KO Elp3_Paneth cells	Dld	0.307154
KO Elp3_Paneth cells	Echs1	0.25228
KO Elp3_Paneth cells	Gpx4	0.324284
KO Elp3_Paneth cells	Idh3a	0.22212
KO Elp3_Paneth cells	Immt	0.259046
KO Elp3_Paneth cells	Ldha	0.45921
KO Elp3_Paneth cells	Mdh2	0.411758
KO Elp3_Paneth cells	Mgst3	0.235546
KO Elp3_Paneth cells	Mrpl34	0.287644
KO Elp3_Paneth cells	Mrps12	0.255714
KO Elp3_Paneth cells	Ndufa3	0.426896
KO Elp3_Paneth cells	Ndufa4	0.518779
KO Elp3_Paneth cells	Ndufa6	0.409654
KO Elp3_Paneth cells	Ndufa8	0.312442
KO Elp3_Paneth cells	Ndufab1	0.271034
KO Elp3_Paneth cells	Ndufb6	0.29715
KO Elp3_Paneth cells	Ndufb8	0.345063
KO Elp3_Paneth cells	Ndufc1	0.380761
KO Elp3_Paneth cells	Oat	0.363783
KO Elp3_Paneth cells	Sdhd	0.330084
KO Elp3_Paneth cells	Slc25a11	0.246822
KO Elp3_Paneth cells	Slc25a4	0.147577
KO Elp3_Paneth cells	Timm13	0.35169
KO Elp3_Paneth cells	Uqcr10	0.509892
KO Elp3_Paneth cells	Uqcr11	0.450495
KO Elp3_Paneth cells	Uqcrb	0.389776
KO Elp3_Paneth cells	Uqcrfs1	0.405122
WT_Enteroendocrine cells	Atp5j2	0.626759
WT_Enteroendocrine cells	Atp6v0b	0.853874
WT_Enteroendocrine cells	Atp6v1f	0.672453
WT_Enteroendocrine cells	Atp6v1g1	0.801813
WT_Enteroendocrine cells	Cox5a	0.473179
WT_Enteroendocrine cells	Cox5b	0.576551
WT_Enteroendocrine cells	Cox8a	0.674316
WT_Enteroendocrine cells	Cyb5a	0.412509
WT_Enteroendocrine cells	Cyb5r3	0.601012
WT_Enteroendocrine cells	Cyc1	0.448321
WT_Enteroendocrine cells	Cycs	0.489371
WT_Enteroendocrine cells	Dld	0.409738
WT_Enteroendocrine cells	Echs1	0.486056
WT_Enteroendocrine cells	Gpx4	0.469182
WT_Enteroendocrine cells	Idh3a	0.297163
WT_Enteroendocrine cells	Immt	0.61254
WT_Enteroendocrine cells	Ldha	0.551116
WT_Enteroendocrine cells	Mdh2	0.528216
WT_Enteroendocrine cells	Mgst3	0.398356
WT_Enteroendocrine cells	Mrpl34	0.474369
WT_Enteroendocrine cells	Mrps12	0.725291
WT_Enteroendocrine cells	Ndufa3	0.476894
WT_Enteroendocrine cells	Ndufa4	0.674566
WT_Enteroendocrine cells	Ndufa6	0.597326
WT_Enteroendocrine cells	Ndufa8	0.542273
WT_Enteroendocrine cells	Ndufab1	0.506156
WT_Enteroendocrine cells	Ndufb6	0.445097
WT_Enteroendocrine cells	Ndufb8	0.556442
WT_Enteroendocrine cells	Ndufc1	0.609311
WT_Enteroendocrine cells	Oat	0.356945
WT_Enteroendocrine cells	Sdhd	0.466037
WT_Enteroendocrine cells	Slc25a11	0.52971
WT_Enteroendocrine cells	Slc25a4	1
WT_Enteroendocrine cells	Timm13	0.832789
WT_Enteroendocrine cells	Uqcr10	0.602685
WT_Enteroendocrine cells	Uqcr11	0.608105
WT_Enteroendocrine cells	Uqcrb	0.575579
WT_Enteroendocrine cells	Uqcrfs1	0.472506
KO Elp3_Enteroendocrine cells	Atp5j2	0.645143
KO Elp3_Enteroendocrine cells	Atp6v0b	0.748084
KO Elp3_Enteroendocrine cells	Atp6v1f	0.606478
KO Elp3_Enteroendocrine cells	Atp6v1g1	0.711815
KO Elp3_Enteroendocrine cells	Cox5a	0.556847
KO Elp3_Enteroendocrine cells	Cox5b	0.60307
KO Elp3_Enteroendocrine cells	Cox8a	0.698126
KO Elp3_Enteroendocrine cells	Cyb5a	0.489849
KO Elp3_Enteroendocrine cells	Cyb5r3	0.699082
KO Elp3_Enteroendocrine cells	Cyc1	0.516586
KO Elp3_Enteroendocrine cells	Cycs	0.543693
KO Elp3_Enteroendocrine cells	Dld	0.484413
KO Elp3_Enteroendocrine cells	Echs1	0.303932
KO Elp3_Enteroendocrine cells	Gpx4	0.454308
KO Elp3_Enteroendocrine cells	Idh3a	0.417962
KO Elp3_Enteroendocrine cells	Immt	0.612575
KO Elp3_Enteroendocrine cells	Ldha	0.562764
KO Elp3_Enteroendocrine cells	Mdh2	0.553712
KO Elp3_Enteroendocrine cells	Mgst3	0.454442
KO Elp3_Enteroendocrine cells	Mrpl34	0.376646
KO Elp3_Enteroendocrine cells	Mrps12	0.561018
KO Elp3_Enteroendocrine cells	Ndufa3	0.582789
KO Elp3_Enteroendocrine cells	Ndufa4	0.722911
KO Elp3_Enteroendocrine cells	Ndufa6	0.603372
KO Elp3_Enteroendocrine cells	Ndufa8	0.508076
KO Elp3_Enteroendocrine cells	Ndufab1	0.536963
KO Elp3_Enteroendocrine cells	Ndufb6	0.528744
KO Elp3_Enteroendocrine cells	Ndufb8	0.648929
KO Elp3_Enteroendocrine cells	Ndufc1	0.54659
KO Elp3_Enteroendocrine cells	Oat	0.42897
KO Elp3_Enteroendocrine cells	Sdhd	0.467857
KO Elp3_Enteroendocrine cells	Slc25a11	0.460661
KO Elp3_Enteroendocrine cells	Slc25a4	0.99232
KO Elp3_Enteroendocrine cells	Timm13	0.722255
KO Elp3_Enteroendocrine cells	Uqcr10	0.672644
KO Elp3_Enteroendocrine cells	Uqcr11	0.644877
KO Elp3_Enteroendocrine cells	Uqcrb	0.580341
KO Elp3_Enteroendocrine cells	Uqcrfs1	0.516123
WT_Immature Tuft cells	Atp5j2	0.816438
WT_Immature Tuft cells	Atp6v0b	0.468088
WT_Immature Tuft cells	Atp6v1f	0.651721
WT_Immature Tuft cells	Atp6v1g1	0.608052
WT_Immature Tuft cells	Cox5a	0.815795
WT_Immature Tuft cells	Cox5b	0.829254
WT_Immature Tuft cells	Cox8a	0.842964
WT_Immature Tuft cells	Cyb5a	0.540611
WT_Immature Tuft cells	Cyb5r3	0.267415
WT_Immature Tuft cells	Cyc1	0.785538
WT_Immature Tuft cells	Cycs	0.550484
WT_Immature Tuft cells	Dld	0.693931
WT_Immature Tuft cells	Echs1	0.672002
WT_Immature Tuft cells	Gpx4	0.49492
WT_Immature Tuft cells	Idh3a	0.744982
WT_Immature Tuft cells	Immt	0.720943
WT_Immature Tuft cells	Ldha	0.481711
WT_Immature Tuft cells	Mdh2	0.595003
WT_Immature Tuft cells	Mgst3	0.731973
WT_Immature Tuft cells	Mrpl34	0.766088
WT_Immature Tuft cells	Mrps12	0.884435
WT_Immature Tuft cells	Ndufa3	0.822959
WT_Immature Tuft cells	Ndufa4	0.939046
WT_Immature Tuft cells	Ndufa6	0.688921
WT_Immature Tuft cells	Ndufa8	0.694746
WT_Immature Tuft cells	Ndufab1	0.829167
WT_Immature Tuft cells	Ndufb6	0.730458
WT_Immature Tuft cells	Ndufb8	0.770888
WT_Immature Tuft cells	Ndufc1	0.734835
WT_Immature Tuft cells	Oat	0.544568
WT_Immature Tuft cells	Sdhd	0.672204
WT_Immature Tuft cells	Slc25a11	0.620043
WT_Immature Tuft cells	Slc25a4	0.498625
WT_Immature Tuft cells	Timm13	0.873577
WT_Immature Tuft cells	Uqcr10	0.811286
WT_Immature Tuft cells	Uqcr11	0.762561
WT_Immature Tuft cells	Uqcrb	0.76808
WT_Immature Tuft cells	Uqcrfs1	0.657454
KO Elp3_Immature Tuft cells	Atp5j2	0.742113
KO Elp3_Immature Tuft cells	Atp6v0b	0.408635
KO Elp3_Immature Tuft cells	Atp6v1f	0.552867
KO Elp3_Immature Tuft cells	Atp6v1g1	0.539467
KO Elp3_Immature Tuft cells	Cox5a	0.763661
KO Elp3_Immature Tuft cells	Cox5b	0.752151
KO Elp3_Immature Tuft cells	Cox8a	0.782979
KO Elp3_Immature Tuft cells	Cyb5a	0.511348
KO Elp3_Immature Tuft cells	Cyb5r3	0.249192
KO Elp3_Immature Tuft cells	Cyc1	0.747789
KO Elp3_Immature Tuft cells	Cycs	0.515538
KO Elp3_Immature Tuft cells	Dld	0.601953
KO Elp3_Immature Tuft cells	Echs1	0.65579
KO Elp3_Immature Tuft cells	Gpx4	0.488092
KO Elp3_Immature Tuft cells	Idh3a	0.627873
KO Elp3_Immature Tuft cells	Immt	0.629493
KO Elp3_Immature Tuft cells	Ldha	0.469638
KO Elp3_Immature Tuft cells	Mdh2	0.543412
KO Elp3_Immature Tuft cells	Mgst3	0.675518
KO Elp3_Immature Tuft cells	Mrpl34	0.61955
KO Elp3_Immature Tuft cells	Mrps12	0.790963
KO Elp3_Immature Tuft cells	Ndufa3	0.620244
KO Elp3_Immature Tuft cells	Ndufa4	0.904581
KO Elp3_Immature Tuft cells	Ndufa6	0.615001
KO Elp3_Immature Tuft cells	Ndufa8	0.653863
KO Elp3_Immature Tuft cells	Ndufab1	0.74181
KO Elp3_Immature Tuft cells	Ndufb6	0.605765
KO Elp3_Immature Tuft cells	Ndufb8	0.736069
KO Elp3_Immature Tuft cells	Ndufc1	0.632557
KO Elp3_Immature Tuft cells	Oat	0.608704
KO Elp3_Immature Tuft cells	Sdhd	0.599243
KO Elp3_Immature Tuft cells	Slc25a11	0.448541
KO Elp3_Immature Tuft cells	Slc25a4	0.452753
KO Elp3_Immature Tuft cells	Timm13	0.704975
KO Elp3_Immature Tuft cells	Uqcr10	0.745473
KO Elp3_Immature Tuft cells	Uqcr11	0.693699
KO Elp3_Immature Tuft cells	Uqcrb	0.681334
KO Elp3_Immature Tuft cells	Uqcrfs1	0.659984
WT_Tuft cells	Atp5j2	0.89986
WT_Tuft cells	Atp6v0b	1
WT_Tuft cells	Atp6v1f	1
WT_Tuft cells	Atp6v1g1	1
WT_Tuft cells	Cox5a	0.886208
WT_Tuft cells	Cox5b	0.869906
WT_Tuft cells	Cox8a	1
WT_Tuft cells	Cyb5a	0.933235
WT_Tuft cells	Cyb5r3	0.61487
WT_Tuft cells	Cyc1	0.733198
WT_Tuft cells	Cycs	0.787816
WT_Tuft cells	Dld	0.6044
WT_Tuft cells	Echs1	0.519755
WT_Tuft cells	Gpx4	0.582982
WT_Tuft cells	Idh3a	0.594167
WT_Tuft cells	Immt	0.672905
WT_Tuft cells	Ldha	0.853356
WT_Tuft cells	Mdh2	0.596914
WT_Tuft cells	Mgst3	0.995051
WT_Tuft cells	Mrpl34	0.717263
WT_Tuft cells	Mrps12	0.78325
WT_Tuft cells	Ndufa3	0.995178
WT_Tuft cells	Ndufa4	0.865975
WT_Tuft cells	Ndufa6	0.944231
WT_Tuft cells	Ndufa8	0.804998
WT_Tuft cells	Ndufab1	0.817985
WT_Tuft cells	Ndufb6	0.781822
WT_Tuft cells	Ndufb8	0.937679
WT_Tuft cells	Ndufc1	0.847452
WT_Tuft cells	Oat	0.405396
WT_Tuft cells	Sdhd	0.718737
WT_Tuft cells	Slc25a11	0.918566
WT_Tuft cells	Slc25a4	0.941849
WT_Tuft cells	Timm13	0.99592
WT_Tuft cells	Uqcr10	0.941758
WT_Tuft cells	Uqcr11	0.849467
WT_Tuft cells	Uqcrb	0.945523
WT_Tuft cells	Uqcrfs1	0.690924
KO Elp3_Tuft cells	Atp5j2	0.80245
KO Elp3_Tuft cells	Atp6v0b	0.919367
KO Elp3_Tuft cells	Atp6v1f	0.882616
KO Elp3_Tuft cells	Atp6v1g1	0.900897
KO Elp3_Tuft cells	Cox5a	0.840489
KO Elp3_Tuft cells	Cox5b	0.802365
KO Elp3_Tuft cells	Cox8a	0.962223
KO Elp3_Tuft cells	Cyb5a	0.93623
KO Elp3_Tuft cells	Cyb5r3	0.69791
KO Elp3_Tuft cells	Cyc1	0.6082
KO Elp3_Tuft cells	Cycs	0.734823
KO Elp3_Tuft cells	Dld	0.56137
KO Elp3_Tuft cells	Echs1	0.586741
KO Elp3_Tuft cells	Gpx4	0.537687
KO Elp3_Tuft cells	Idh3a	0.524066
KO Elp3_Tuft cells	Immt	0.569461
KO Elp3_Tuft cells	Ldha	0.747754
KO Elp3_Tuft cells	Mdh2	0.515427
KO Elp3_Tuft cells	Mgst3	1
KO Elp3_Tuft cells	Mrpl34	0.545358
KO Elp3_Tuft cells	Mrps12	0.568219
KO Elp3_Tuft cells	Ndufa3	0.922071
KO Elp3_Tuft cells	Ndufa4	0.860914
KO Elp3_Tuft cells	Ndufa6	0.869597
KO Elp3_Tuft cells	Ndufa8	0.800732
KO Elp3_Tuft cells	Ndufab1	0.724742
KO Elp3_Tuft cells	Ndufb6	0.755736
KO Elp3_Tuft cells	Ndufb8	0.8403
KO Elp3_Tuft cells	Ndufc1	0.759151
KO Elp3_Tuft cells	Oat	0.379693
KO Elp3_Tuft cells	Sdhd	0.665874
KO Elp3_Tuft cells	Slc25a11	0.604847
KO Elp3_Tuft cells	Slc25a4	0.819356
KO Elp3_Tuft cells	Timm13	0.87263
KO Elp3_Tuft cells	Uqcr10	0.845342
KO Elp3_Tuft cells	Uqcr11	0.768305
KO Elp3_Tuft cells	Uqcrb	0.871387
KO Elp3_Tuft cells	Uqcrfs1	0.665456
