# Supplementary material for: Loss of Elp3 blocks intestinal tuft cell differentiation via an mTORC1-Atf4 axis
Source: EMBO J. 2024 Jul 31;43(18):6. doi: 10.1038/s44318-024-00184-4 (PMC11405396; doi:10.1038/s44318-024-00184-4)
Supplement: Supplementary file 8 — Source data Fig. 5 [file 44318_2024_184_MOESM8_ESM.zip › Figure 5/5B/Stat_glycolysis.xlsx]

## Sheet: Stat glycolysis Tuft vs Secret
WT tuft cell population was compared to other WT secretory cell types (Goblet cells, Paneth cells and enteroendocrine cells)
	p_val	avg_log2FC	pct.1	pct.2	p_val_adj
Aldoa	8.02466e-36	2.0273	0.97	0.756	1.11302e-31
Eno1	4.74396e-22	1.43002	0.88	0.628	6.57987e-18
Gapdh	1.3004e-28	1.31631	0.98	0.869	1.80366e-24
Pgk1	1.38894e-20	1.20933	0.89	0.659	1.92647e-16
Pkm	2.46229e-20	1.09211	0.96	0.733	3.41519e-16
Pfkp	2.94252e-19	0.903581	0.8	0.452	4.08128e-15
Pgam1	5.39541e-13	0.86403	0.84	0.634	7.48344e-09
Pfkfb3	9.4246e-36	0.789889	0.64	0.094	1.30719e-31
Tpi1	2.18108e-12	0.671352	0.91	0.784	3.02515e-08
Hk1	8.43881e-24	0.652909	0.63	0.162	1.17046e-19
Gpi1	8.73845e-12	0.616777	0.9	0.747	1.21202e-07
Pfkl	3.81218e-08	0.5007	0.56	0.315	0.00052875
Aldoc	2.45992e-09	0.28768	0.25	0.054	3.41191e-05
Pfkfb2	0.645903	0.113344	0.06	0.074	1
Pfkfb1	0.286026	-0.00523316	0	0.011	1
Pfkm	0.794542	-0.0105452	0.07	0.062	1
Pfkfb4	0.00149572	-0.219158	0.06	0.193	1
Aldob	0.00171308	-0.673767	0.6	0.733	1
Hk2	3.58515e-16	-0.739188	0.04	0.506	4.97261e-12

## Sheet: Stat glycolysis Tuft WT vs KO
WT tuft cell population was compared to KO tuft cell population
	p_val	avg_log2FC	pct.1	pct.2	p_val_adj
Pgk1	0.00731021	0.611181	0.89	0.859	1
Tpi1	0.00111112	0.438456	0.91	0.922	1
Aldoa	0.0128531	0.403545	0.97	0.984	1
Eno1	0.0364352	0.367642	0.88	0.797	1
Gapdh	0.00397011	0.345537	0.98	0.984	1
Gpi1	0.00133202	0.325881	0.9	0.906	1
Pgam1	0.219521	0.277846	0.84	0.844	1
Pfkfb3	0.0181341	0.276684	0.64	0.5	1
Pfkl	0.176479	0.21766	0.56	0.5	1
Hk1	0.0931114	0.202573	0.63	0.469	1
Aldob	0.780197	0.193297	0.6	0.531	1
Pkm	0.413644	0.119181	0.96	0.953	1
Pfkfb2	0.938451	0.101416	0.06	0.062	1
Pfkm	0.0314617	0.0302422	0.07	0	1
Hk2	0.751923	0.0116982	0.04	0.031	1
Pfkfb1	NA	0	0	0	NA
Pfkfb4	0.132081	-0.0540787	0.06	0.125	1
Pfkp	0.993248	-0.101978	0.8	0.797	1
Aldoc	0.745441	-0.110425	0.25	0.281	1
