# Supplementary material for: Loss of Elp3 blocks intestinal tuft cell differentiation via an mTORC1-Atf4 axis
Source: EMBO J. 2024 Jul 31;43(18):6. doi: 10.1038/s44318-024-00184-4 (PMC11405396; doi:10.1038/s44318-024-00184-4)
Supplement: Supplementary file 8 — Source data Fig. 5 [file 44318_2024_184_MOESM8_ESM.zip › Figure 5/5B/Stat_oxphos.xlsx]

## Sheet: Stat oxphos Tuft vs Secreto
WT tuft cell population was compared to other WT secretory cell types (Goblet cells, Paneth cells and enteroendocrine cells)
	p_val	avg_log2FC	pct.1	pct.2	p_val_adj
Mgst3	3.94153e-51	3.11498	0.99	0.747	5.46691e-47
Cox8a	4.27543e-49	1.863	1	0.912	5.93002e-45
Cyb5a	9.25729e-35	1.647	0.96	0.719	1.28399e-30
Atp6v1f	4.07502e-32	1.55695	0.91	0.673	5.65206e-28
Cox5a	5.97377e-39	1.54743	0.98	0.855	8.28562e-35
Ldha	3.42592e-21	1.51558	0.97	0.872	4.75175e-17
Uqcrb	9.77067e-40	1.4814	0.99	0.804	1.35519e-35
Ndufb8	1.09007e-34	1.35907	0.97	0.75	1.51192e-30
Uqcr10	7.86593e-32	1.31601	0.97	0.835	1.091e-27
Atp5j2	9.70853e-37	1.29303	1	0.884	1.34657e-32
Cox5b	4.82585e-36	1.28211	1	0.866	6.69346e-32
Ndufc1	1.74158e-27	1.21091	0.93	0.739	2.41557e-23
Ndufa3	4.35197e-33	1.18004	0.95	0.722	6.03619e-29
Ndufa6	8.851e-32	1.17341	0.98	0.807	1.22763e-27
Cycs	7.60499e-25	1.15318	0.96	0.818	1.05481e-20
Uqcr11	7.44285e-26	1.09038	0.96	0.855	1.03232e-21
Atp6v1g1	6.04515e-23	1.07432	0.92	0.707	8.38462e-19
Ndufa8	3.54951e-23	1.06541	0.89	0.69	4.92316e-19
Ndufab1	1.04012e-23	1.06229	0.95	0.753	1.44264e-19
Ndufa4	2.18844e-20	1.03939	0.94	0.838	3.03536e-16
Atp6v0b	2.71788e-17	0.96504	0.87	0.719	3.7697e-13
Timm13	1.6121e-24	0.923709	0.97	0.727	2.23599e-20
Slc25a4	2.07296e-24	0.9139	0.73	0.216	2.87519e-20
Ndufb6	3.07686e-18	0.87018	0.89	0.696	4.26761e-14
Sdhd	2.79779e-15	0.85709	0.89	0.673	3.88053e-11
Cyc1	2.92166e-19	0.856481	0.93	0.787	4.05234e-15
Slc25a11	3.1641e-18	0.770268	0.79	0.477	4.3886e-14
Gpx4	6.49357e-16	0.750838	0.88	0.727	9.00658e-12
Mrpl34	5.9023e-16	0.71998	0.85	0.642	8.18649e-12
Uqcrfs1	4.37895e-14	0.714783	0.89	0.71	6.0736e-10
Cyb5r3	1.45763e-10	0.664697	0.78	0.545	2.02174e-06
Idh3a	9.08199e-11	0.500244	0.73	0.463	1.25967e-06
Immt	2.10876e-10	0.431998	0.78	0.588	2.92484e-06
Mdh2	4.83533e-06	0.405357	0.93	0.83	0.067066
Mrps12	0.000106938	0.300987	0.71	0.585	1
Dld	6.05807e-05	0.280103	0.61	0.455	0.840254
Echs1	0.00223963	0.265655	0.56	0.472	1
Oat	0.417949	-0.0465084	0.7	0.668	1

## Sheet: Stat oxphos Tuft WT vs KO
WT tuft cell population was compared to KO tuft cell population
	p_val	avg_log2FC	pct.1	pct.2	p_val_adj
Ldha	0.0190507	0.518029	0.97	1	1
Slc25a11	0.00147948	0.493204	0.79	0.672	1
Cyc1	0.000812683	0.45812	0.93	0.891	1
Atp5j2	1.57095e-06	0.456397	1	0.969	0.0217891
Mrpl34	0.000568396	0.44519	0.85	0.781	1
Uqcr10	0.000271828	0.385194	0.97	0.953	1
Mdh2	0.00452646	0.380187	0.93	0.922	1
Uqcr11	0.000882222	0.347259	0.96	0.953	1
Ndufab1	0.0431024	0.328252	0.95	0.953	1
Cox5b	0.000280959	0.32461	1	1	1
Ndufb8	0.00384418	0.318991	0.97	0.969	1
Ndufc1	0.000182395	0.316483	0.93	0.953	1
Atp6v1f	0.0117717	0.315659	0.91	0.922	1
Timm13	0.007699	0.309739	0.97	0.906	1
Mrps12	0.0357365	0.304423	0.71	0.656	1
Uqcrb	0.00150459	0.302954	0.99	1	1
Ndufa6	0.00460638	0.251696	0.98	0.969	1
Atp6v1g1	0.199498	0.233308	0.92	0.922	1
Cycs	0.0804762	0.219606	0.96	0.953	1
Cox5a	0.00372272	0.219079	0.98	1	1
Immt	0.128617	0.215551	0.78	0.719	1
Cox8a	0.0116295	0.203824	1	1	1
Ndufa3	0.0318876	0.189753	0.95	0.938	1
Atp6v0b	0.260259	0.187723	0.87	0.844	1
Gpx4	0.0337352	0.180903	0.88	0.922	1
Slc25a4	0.546459	0.173383	0.73	0.656	1
Sdhd	0.164496	0.152985	0.89	0.859	1
Idh3a	0.434974	0.136775	0.73	0.75	1
Oat	0.713826	0.0912944	0.7	0.734	1
Uqcrfs1	0.70937	0.0802175	0.89	0.906	1
Ndufb6	0.2164	0.0720422	0.89	0.906	1
Dld	0.713331	0.0606845	0.61	0.641	1
Ndufa4	0.809524	0.0217908	0.94	0.969	1
Ndufa8	0.521662	0.0124808	0.89	0.922	1
Cyb5a	0.563173	-0.0103425	0.96	0.984	1
Mgst3	0.987897	-0.0248052	0.99	1	1
Echs1	0.416837	-0.10414	0.56	0.641	1
Cyb5r3	0.170951	-0.20393	0.78	0.828	1
