# Supplementary material for: Loss of Elp3 blocks intestinal tuft cell differentiation via an mTORC1-Atf4 axis
Source: EMBO J. 2024 Jul 31;43(18):6. doi: 10.1038/s44318-024-00184-4 (PMC11405396; doi:10.1038/s44318-024-00184-4)
Supplement: Supplementary file 8 — Source data Fig. 5 [file 44318_2024_184_MOESM8_ESM.zip › Figure 5/5D/Quantif WB AldoA Hk1.xlsx]

## Sheet: Hk1 Aldoa
IL13 D4
	Hk1		Actin			Ratio	Moy WT
Wt 1	8891095		1	18428643		0.482461	0.535856	0.900354
Wt 2	11828823		2	20074300		0.589252		1.09965
KO 1	4386711		3	16266572		0.269676		0.503263
KO 2	7170560		4	17751108		0.40395		0.75384
	Aldoa		Actin			Ratio	Moy WT
Wt 1	43336241		1	18428643		2.35157	2.16294	1.08721
Wt 2	39632927		2	20074300		1.97431		0.91279
KO 1	28381815		3	16266572		1.74479		0.806677
KO 2	24043309		4	17751108		1.35447		0.626216
PBS
	Hk1		Actin			Ratio	Moy WT
WT 9262	4009610		WT 9262	14755137		0.271743	0.365944	0.742582
WT 9263	5867510		WT 9263	17212187		0.340893		0.931544
WT 9264	7658894		WT 9264	15785187		0.485195		1.32587
KO 9266	2701962		KO 9266	15558037		0.17367		0.474581
WT 9051	20485078		WT 9051	8695581		2.3558	1.42089	1.65798
WT 9052	11739673		WT 9052	24157200		0.48597		0.342019
KO 9054	6302752		KO 9054	39095856		0.161213		0.113459
	Aldoa		Actin			Ratio	Moy WT
WT 9262	70421153		WT 9262	28343279		2.48458	2.17211	1.14386
WT 9263	66870688		WT 9263	37341128		1.79081		0.824455
WT 9264	79624931		WT 9264	35531936		2.24094		1.03169
KO 9266	46632960		KO 9266	32656128		1.428		0.657426
WT 9051	65730446		WT 9051	26462179		2.48394	2.13475	1.16357
WT 9052	70547517		WT 9052	39509927		1.78556		0.836427
KO 9054	67538052		KO 9054	49196927		1.37281		0.643077
