# Supplementary material for: Loss of Elp3 blocks intestinal tuft cell differentiation via an mTORC1-Atf4 axis
Source: EMBO J. 2024 Jul 31;43(18):6. doi: 10.1038/s44318-024-00184-4 (PMC11405396; doi:10.1038/s44318-024-00184-4)
Supplement: Supplementary file 9 — Source data Fig. 6 [file 44318_2024_184_MOESM9_ESM.zip]

Archive with 21 entries (12 files):
- Figure 6/6A/
- Figure 6/6A/GSEA analysis on immature cells.xlsx
- Figure 6/6B/
- Figure 6/6B/Heatmap mTORC1 and UPR signalings.xlsx
- Figure 6/6C/
- Figure 6/6C/Atf4 expression ratio.xlsx
- Figure 6/6C/Dotplot_Atf4_rawdata.xlsx
- Figure 6/6D/
- Figure 6/6D/WB uncropped gels.pptx
- Figure 6/6E/
- Figure 6/6E/WB uncropped gels.pptx
- Figure 6/6F/
- Figure 6/6F/Heatmap_mTORC1Atf4_rawdata.xlsx
- Figure 6/6F/Stat mTORC1 Atf4.xlsx
- Figure 6/6H/
- Figure 6/6H/qPCR analysis mTORC1-Atf4 targets.xlsx
- Figure 6/6H/WB uncropped gels.pptx
- Figure 6/6I/
- Figure 6/6I/WB uncropped gels.pptx
- Figure 6/6J/
- Figure 6/6J/WB uncropped gels.pptx
