# Supplementary material for: Loss of Elp3 blocks intestinal tuft cell differentiation via an mTORC1-Atf4 axis
Source: EMBO J. 2024 Jul 31;43(18):6. doi: 10.1038/s44318-024-00184-4 (PMC11405396; doi:10.1038/s44318-024-00184-4)
Supplement: Supplementary file 9 — Source data Fig. 6 [file 44318_2024_184_MOESM9_ESM.zip › Figure 6/6A/GSEA analysis on immature cells.xlsx]

## Sheet: NES
GSEA was performed to highlight signaling pathways up- or downregulated in different immature cell populations from Elp3ΔIEC mice compared to Elp3WT mice.
GSEA analysis was performed on differentially expressed genes (ratio KO/WT) among immature cells
	NES
		Stem cells	TA cells	EC progenitors	Immature goblet cells	Immature tuft cells
	UPR signaling		2.12	2.17		2.46
	mTORC1 signaling		1.4		1.65
	Myc targets			2.3		1.52
	Interferon gamma response					-1.52
	FDR q-val
		Stem cells	TA cells	EC progenitors	Immature goblet cells	Immature tuft cells
	UPR signaling		0.000	0.002		0.000
	mTORC1 signaling		0.115		0.036
	Myc targets			0.002		0.169
	Interferon gamma response					0.174
