# Supplementary material for: Loss of Elp3 blocks intestinal tuft cell differentiation via an mTORC1-Atf4 axis
Source: EMBO J. 2024 Jul 31;43(18):6. doi: 10.1038/s44318-024-00184-4 (PMC11405396; doi:10.1038/s44318-024-00184-4)
Supplement: Supplementary file 9 — Source data Fig. 6 [file 44318_2024_184_MOESM9_ESM.zip › Figure 6/6B/Heatmap mTORC1 and UPR signalings.xlsx]

## Sheet: mTORC1 signaling
			log2FC (KO/WT)
		TA cells	Immature goblet cells
	Asns	0.484037	0.536256
	Phgdh	0.524925	0.45761
	Psat1	0.313477	0.309919
	Psph	0.261015	0.295983
	Mthfd2	0.266831	0.306547
	Hspa5	-0.287684	-0.322295
	Prdx1	-0.256171	-0.266923
	Tpi1	-0.30445	-0.281285

## Sheet: UPR signaling
		log2FC (KO/WT)
	TA cells	EC progenitors	Immature tuft cells
Asns	0.484037	0.503811	0.515782
Atf4	0.309077	0.308889	0.362152
Mthfd2	0.266831	0.319694	0.372544
Psat1	0.313477	0.30243	0.253005
Eif4ebp1	0.327058	0.29039	0.261883
Eef2	0.301097	0.309489	0.36183
Npm1	0.302718	0.346288	0.263802
Eif4a2		0.270065
Hspa5	-0.287684	-0.273077
