# Supplementary material for: Loss of Elp3 blocks intestinal tuft cell differentiation via an mTORC1-Atf4 axis
Source: EMBO J. 2024 Jul 31;43(18):6. doi: 10.1038/s44318-024-00184-4 (PMC11405396; doi:10.1038/s44318-024-00184-4)
Supplement: Supplementary file 9 — Source data Fig. 6 [file 44318_2024_184_MOESM9_ESM.zip › Figure 6/6C/Atf4 expression ratio.xlsx]

## Sheet: Atf4 expression ratio
Atf4 expression ratio KO/WT mice
	Stem cells	Transit Amplifying cells	Enterocyte progenitors	Immature Enterocytes	Mature Enterocytes	Immature Goblet cells	Goblet cells	Paneth cells	Enteroendocrine cells	Immature Tuft cells	Tuft cells
	1.26378	1.5368	1.48655	1.16572	1.08966	1.283	1.06051	1.40466	1.06565	1.61699	1.30722
