# Supplementary material for: Loss of Elp3 blocks intestinal tuft cell differentiation via an mTORC1-Atf4 axis
Source: EMBO J. 2024 Jul 31;43(18):6. doi: 10.1038/s44318-024-00184-4 (PMC11405396; doi:10.1038/s44318-024-00184-4)
Supplement: Supplementary file 9 — Source data Fig. 6 [file 44318_2024_184_MOESM9_ESM.zip › Figure 6/6C/Dotplot_Atf4_rawdata.xlsx]

## Sheet: Dotplot_Atf4_rawdata
	cluster	genes.plot	pct.exp	Ratio
1	WT_Stem cells	Atf4	0.657718	0.439621
2	KO Elp3_Stem cells	Atf4	0.757962	0.555583
3	WT_Transit Amplifying cells	Atf4	0.888889	0.508923
4	KO Elp3_Transit Amplifying cells	Atf4	0.953297	0.782113
5	WT_Enterocyte progenitors	Atf4	0.936111	0.561147
6	KO Elp3_Enterocyte progenitors	Atf4	0.975717	0.83417
7	WT_Immature Enterocytes	Atf4	0.915493	0.587646
8	KO Elp3_Immature Enterocytes	Atf4	0.909091	0.685032
9	WT_Mature Enterocytes	Atf4	0.839416	0.510888
10	KO Elp3_Mature Enterocytes	Atf4	0.853061	0.556695
11	WT_Immature Goblet cells	Atf4	0.961415	0.779423
12	KO Elp3_Immature Goblet cells	Atf4	0.978723	1
13	WT_Goblet cells	Atf4	0.901786	0.922053
14	KO Elp3_Goblet cells	Atf4	0.880734	0.977843
15	WT_Paneth cells	Atf4	0.5	0.446041
16	KO Elp3_Paneth cells	Atf4	0.547739	0.626537
17	WT_Enteroendocrine cells	Atf4	0.606061	0.581755
18	KO Elp3_Enteroendocrine cells	Atf4	0.65625	0.619947
19	WT_Immature Tuft cells	Atf4	0.867647	0.518814
20	KO Elp3_Immature Tuft cells	Atf4	0.892857	0.838916
21	WT_Tuft cells	Atf4	0.58	0.385788
22	KO Elp3_Tuft cells	Atf4	0.5625	0.504312
