# Supplementary material for: Loss of Elp3 blocks intestinal tuft cell differentiation via an mTORC1-Atf4 axis
Source: EMBO J. 2024 Jul 31;43(18):6. doi: 10.1038/s44318-024-00184-4 (PMC11405396; doi:10.1038/s44318-024-00184-4)
Supplement: Supplementary file 9 — Source data Fig. 6 [file 44318_2024_184_MOESM9_ESM.zip › Figure 6/6F/Heatmap_mTORC1Atf4_rawdata.xlsx]

## Sheet: Heatmap_mTORC1Atf4_rawdata
	Group	genes.plot	Ratio
1	WT_Stem cells	Asns	0.40511
2	WT_Stem cells	Atf5	0.133253
3	WT_Stem cells	Cars	0.275462
4	WT_Stem cells	Ccnd2	0.720626
5	WT_Stem cells	Cd74	0.867328
6	WT_Stem cells	Eif4ebp1	0.386402
7	WT_Stem cells	Gars	0.353589
8	WT_Stem cells	Mthfd2	0.303428
9	WT_Stem cells	Nars	0.53832
10	WT_Stem cells	Phgdh	0.462384
11	WT_Stem cells	Psat1	0.157244
12	WT_Stem cells	Psph	0.329661
13	KO Elp3_Stem cells	Asns	0.634742
14	KO Elp3_Stem cells	Atf5	0.368208
15	KO Elp3_Stem cells	Cars	0.327542
16	KO Elp3_Stem cells	Ccnd2	0.969681
17	KO Elp3_Stem cells	Cd74	0.29643
18	KO Elp3_Stem cells	Eif4ebp1	0.50916
19	KO Elp3_Stem cells	Gars	0.437429
20	KO Elp3_Stem cells	Mthfd2	0.331243
21	KO Elp3_Stem cells	Nars	0.615089
22	KO Elp3_Stem cells	Phgdh	0.816863
23	KO Elp3_Stem cells	Psat1	0.424665
24	KO Elp3_Stem cells	Psph	0.44682
25	WT_Transit Amplifying cells	Asns	0.342689
26	WT_Transit Amplifying cells	Atf5	0.107823
27	WT_Transit Amplifying cells	Cars	0.422057
28	WT_Transit Amplifying cells	Ccnd2	0.700579
29	WT_Transit Amplifying cells	Cd74	0.684017
30	WT_Transit Amplifying cells	Eif4ebp1	0.483714
31	WT_Transit Amplifying cells	Gars	0.43344
32	WT_Transit Amplifying cells	Mthfd2	0.609931
33	WT_Transit Amplifying cells	Nars	0.629662
34	WT_Transit Amplifying cells	Phgdh	0.488428
35	WT_Transit Amplifying cells	Psat1	0.267526
36	WT_Transit Amplifying cells	Psph	0.348679
37	KO Elp3_Transit Amplifying cells	Asns	0.814126
38	KO Elp3_Transit Amplifying cells	Atf5	0.830482
39	KO Elp3_Transit Amplifying cells	Cars	0.917205
40	KO Elp3_Transit Amplifying cells	Ccnd2	0.944471
41	KO Elp3_Transit Amplifying cells	Cd74	0.193166
42	KO Elp3_Transit Amplifying cells	Eif4ebp1	0.886347
43	KO Elp3_Transit Amplifying cells	Gars	0.638209
44	KO Elp3_Transit Amplifying cells	Mthfd2	1
45	KO Elp3_Transit Amplifying cells	Nars	0.924467
46	KO Elp3_Transit Amplifying cells	Phgdh	1
47	KO Elp3_Transit Amplifying cells	Psat1	1
48	KO Elp3_Transit Amplifying cells	Psph	0.961702
49	WT_Enterocyte progenitors	Asns	0.3076
50	WT_Enterocyte progenitors	Atf5	0.180825
51	WT_Enterocyte progenitors	Cars	0.401529
52	WT_Enterocyte progenitors	Ccnd2	0.65884
53	WT_Enterocyte progenitors	Cd74	0.601502
54	WT_Enterocyte progenitors	Eif4ebp1	0.504238
55	WT_Enterocyte progenitors	Gars	0.412934
56	WT_Enterocyte progenitors	Mthfd2	0.336429
57	WT_Enterocyte progenitors	Nars	0.754716
58	WT_Enterocyte progenitors	Phgdh	0.301496
59	WT_Enterocyte progenitors	Psat1	0.191464
60	WT_Enterocyte progenitors	Psph	0.392789
61	KO Elp3_Enterocyte progenitors	Asns	0.798297
62	KO Elp3_Enterocyte progenitors	Atf5	1
63	KO Elp3_Enterocyte progenitors	Cars	0.876315
64	KO Elp3_Enterocyte progenitors	Ccnd2	1
65	KO Elp3_Enterocyte progenitors	Cd74	0.138442
66	KO Elp3_Enterocyte progenitors	Eif4ebp1	0.86173
67	KO Elp3_Enterocyte progenitors	Gars	0.618728
68	KO Elp3_Enterocyte progenitors	Mthfd2	0.803777
69	KO Elp3_Enterocyte progenitors	Nars	1
70	KO Elp3_Enterocyte progenitors	Phgdh	0.79484
71	KO Elp3_Enterocyte progenitors	Psat1	0.898124
72	KO Elp3_Enterocyte progenitors	Psph	0.960116
121	WT_Immature Goblet cells	Asns	0.477703
122	WT_Immature Goblet cells	Atf5	0.229696
123	WT_Immature Goblet cells	Cars	0.51943
124	WT_Immature Goblet cells	Ccnd2	0.5706
125	WT_Immature Goblet cells	Cd74	0.448618
126	WT_Immature Goblet cells	Eif4ebp1	0.586507
127	WT_Immature Goblet cells	Gars	0.4469
128	WT_Immature Goblet cells	Mthfd2	0.51177
129	WT_Immature Goblet cells	Nars	0.761339
130	WT_Immature Goblet cells	Phgdh	0.277111
131	WT_Immature Goblet cells	Psat1	0.214761
132	WT_Immature Goblet cells	Psph	0.30485
133	KO Elp3_Immature Goblet cells	Asns	1
134	KO Elp3_Immature Goblet cells	Atf5	0.85379
135	KO Elp3_Immature Goblet cells	Cars	0.912559
136	KO Elp3_Immature Goblet cells	Ccnd2	0.918764
137	KO Elp3_Immature Goblet cells	Cd74	0.145073
138	KO Elp3_Immature Goblet cells	Eif4ebp1	1
139	KO Elp3_Immature Goblet cells	Gars	0.642193
140	KO Elp3_Immature Goblet cells	Mthfd2	0.959898
141	KO Elp3_Immature Goblet cells	Nars	0.937756
142	KO Elp3_Immature Goblet cells	Phgdh	0.723081
143	KO Elp3_Immature Goblet cells	Psat1	0.93892
144	KO Elp3_Immature Goblet cells	Psph	1
217	WT_Immature Tuft cells	Asns	0.217657
218	WT_Immature Tuft cells	Atf5	0.147645
219	WT_Immature Tuft cells	Cars	0.235378
220	WT_Immature Tuft cells	Ccnd2	0.289858
221	WT_Immature Tuft cells	Cd74	0.338342
222	WT_Immature Tuft cells	Eif4ebp1	0.393492
223	WT_Immature Tuft cells	Gars	0.370473
224	WT_Immature Tuft cells	Mthfd2	0.347032
225	WT_Immature Tuft cells	Nars	0.557941
226	WT_Immature Tuft cells	Phgdh	0.43669
227	WT_Immature Tuft cells	Psat1	0.253237
228	WT_Immature Tuft cells	Psph	0.256208
229	KO Elp3_Immature Tuft cells	Asns	0.720013
230	KO Elp3_Immature Tuft cells	Atf5	0.69618
231	KO Elp3_Immature Tuft cells	Cars	1
232	KO Elp3_Immature Tuft cells	Ccnd2	0.702815
233	KO Elp3_Immature Tuft cells	Cd74	0.0488209
234	KO Elp3_Immature Tuft cells	Eif4ebp1	0.71589
235	KO Elp3_Immature Tuft cells	Gars	0.583826
236	KO Elp3_Immature Tuft cells	Mthfd2	0.891638
237	KO Elp3_Immature Tuft cells	Nars	0.825811
238	KO Elp3_Immature Tuft cells	Phgdh	0.895284
239	KO Elp3_Immature Tuft cells	Psat1	0.844411
240	KO Elp3_Immature Tuft cells	Psph	0.785196
241	WT_Tuft cells	Asns	0.144969
242	WT_Tuft cells	Atf5	0.266814
243	WT_Tuft cells	Cars	0.507939
244	WT_Tuft cells	Ccnd2	0.108382
245	WT_Tuft cells	Cd74	0.106737
246	WT_Tuft cells	Eif4ebp1	0.339287
247	WT_Tuft cells	Gars	0.288509
248	WT_Tuft cells	Mthfd2	0.0790809
249	WT_Tuft cells	Nars	0.455019
250	WT_Tuft cells	Phgdh	0.0904231
251	WT_Tuft cells	Psat1	0.0940526
252	WT_Tuft cells	Psph	0.149356
253	KO Elp3_Tuft cells	Asns	0.342029
254	KO Elp3_Tuft cells	Atf5	0.50248
255	KO Elp3_Tuft cells	Cars	0.365813
256	KO Elp3_Tuft cells	Ccnd2	0.267973
257	KO Elp3_Tuft cells	Cd74	0.0572951
258	KO Elp3_Tuft cells	Eif4ebp1	0.395259
259	KO Elp3_Tuft cells	Gars	0.464075
260	KO Elp3_Tuft cells	Mthfd2	0.250351
261	KO Elp3_Tuft cells	Nars	0.596723
262	KO Elp3_Tuft cells	Phgdh	0.181061
263	KO Elp3_Tuft cells	Psat1	0.199711
264	KO Elp3_Tuft cells	Psph	0.241174
