# Supplementary material for: Loss of Elp3 blocks intestinal tuft cell differentiation via an mTORC1-Atf4 axis
Source: EMBO J. 2024 Jul 31;43(18):6. doi: 10.1038/s44318-024-00184-4 (PMC11405396; doi:10.1038/s44318-024-00184-4)
Supplement: Supplementary file 9 — Source data Fig. 6 [file 44318_2024_184_MOESM9_ESM.zip › Figure 6/6F/Stat mTORC1 Atf4.xlsx]

## Sheet: Stat mTORC1 Atf4 Stem
KO population was compared to WT population
	p_val	avg_log2FC	pct.1	pct.2	p_val_adj
Ccnd2	1.53e-10	0.607923	0.975	0.879	2.12211e-06
Phgdh	1.36277e-10	0.524754	0.834	0.638	1.89016e-06
Asns	8.91059e-07	0.340143	0.796	0.591	0.012359
Atf5	0.000153945	0.17032	0.312	0.141	1
Psat1	2.49822e-05	0.165114	0.312	0.107	0.346503
Nars	0.0116702	0.164264	0.924	0.872	1
Gars	0.00830006	0.157093	0.758	0.644	1
Eif4ebp1	0.0064884	0.143859	0.637	0.497	1
Psph	0.113368	0.0719674	0.344	0.255	1
Cars	0.847161	0.0275847	0.229	0.215	1
Mthfd2	0.791203	0.0274502	0.395	0.376	1
Cd74	4.02525e-21	-1.18303	0.35	0.819	5.58302e-17

## Sheet: Stat mTORC1 Atf4 TA
KO population was compared to WT population
	p_val	avg_log2FC	pct.1	pct.2	p_val_adj
Phgdh	3.01804e-45	0.757307	0.981	0.766	4.18601e-41
Asns	2.17541e-48	0.698317	0.956	0.693	3.0173e-44
Nars	3.14609e-39	0.630797	0.995	0.958	4.36363e-35
Ccnd2	1.32762e-22	0.595322	0.978	0.912	1.8414e-18
Atf5	2.76839e-41	0.523861	0.701	0.218	3.83976e-37
Eif4ebp1	1.21402e-19	0.471844	0.89	0.789	1.68385e-15
Psat1	1.30564e-32	0.452252	0.739	0.368	1.81092e-28
Mthfd2	2.18487e-17	0.384956	0.898	0.782	3.03041e-13
Gars	1.5209e-20	0.383684	0.962	0.854	2.10949e-16
Psph	3.46506e-24	0.376565	0.753	0.452	4.80603e-20
Cars	2.32157e-17	0.26226	0.679	0.383	3.22001e-13
Cd74	7.24852e-43	-1.01716	0.354	0.831	1.00537e-38

## Sheet: Stat mTORC1 Atf4 ECP
KO population was compared to WT population
	p_val	avg_log2FC	pct.1	pct.2	p_val_adj
Ccnd2	9.8188e-51	0.832744	0.989	0.906	1.36187e-46
Phgdh	2.34068e-48	0.730323	0.887	0.625	3.24652e-44
Asns	7.6483e-62	0.726846	0.921	0.725	1.06082e-57
Atf5	1.34652e-54	0.593826	0.764	0.303	1.86762e-50
Nars	4.28112e-44	0.524837	0.993	0.983	5.93792e-40
Mthfd2	7.4157e-39	0.461222	0.859	0.6	1.02856e-34
Psat1	6.4505e-44	0.436314	0.702	0.292	8.94684e-40
Eif4ebp1	3.53312e-27	0.418944	0.901	0.822	4.90044e-23
Gars	1.79846e-31	0.385602	0.945	0.883	2.49447e-27
Psph	1.22753e-30	0.348495	0.781	0.514	1.70258e-26
Cars	6.79098e-23	0.251475	0.728	0.494	9.41909e-19
Cd74	4.49805e-47	-0.959568	0.3	0.753	6.2388e-43

## Sheet: Stat mTORC1 Atf4 IGOB
KO population was compared to WT population
	p_val	avg_log2FC	pct.1	pct.2	p_val_adj
Ccnd2	4.82396e-33	0.84984	0.972	0.846	6.69083e-29
Asns	1.69666e-32	0.773654	0.922	0.842	2.35327e-28
Phgdh	9.42266e-27	0.660192	0.812	0.608	1.30692e-22
Eif4ebp1	4.75294e-17	0.48457	0.911	0.833	6.59233e-13
Atf5	2.66573e-33	0.45241	0.77	0.418	3.69737e-29
Psat1	3.2803e-25	0.447118	0.677	0.37	4.54978e-21
Mthfd2	8.83088e-18	0.442254	0.837	0.695	1.22484e-13
Psph	3.88419e-28	0.427013	0.762	0.492	5.38737e-24
Nars	5.21867e-17	0.377483	0.972	0.968	7.2383e-13
Gars	4.43211e-25	0.365929	0.936	0.897	6.14733e-21
Cars	3.85491e-09	0.208225	0.72	0.608	5.34676e-05
Cd74	2.99317e-25	-0.629014	0.355	0.714	4.15153e-21

## Sheet: Stat mTORC1 Atf4 ITUFT
KO population was compared to WT population
	p_val	avg_log2FC	pct.1	pct.2	p_val_adj
Ccnd2	2.01786e-05	1.00799	0.893	0.5	0.279877
Asns	1.802e-06	0.744117	0.786	0.5	0.0249937
Phgdh	1.86946e-06	0.67888	0.929	0.647	0.0259294
Nars	0.000585411	0.573165	0.929	0.941	1
Mthfd2	0.00156345	0.537467	0.75	0.544	1
Cars	1.06157e-06	0.40499	0.714	0.265	0.014724
Gars	0.000783621	0.399768	0.893	0.794	1
Atf5	1.0369e-06	0.397637	0.714	0.221	0.0143818
Eif4ebp1	0.000833544	0.377817	0.821	0.618	1
Psat1	0.000144648	0.365009	0.607	0.206	1
Psph	9.16288e-05	0.324945	0.679	0.338	1
Cd74	0.000522317	-0.599955	0.214	0.544	1
