# Supplementary material for: Loss of Elp3 blocks intestinal tuft cell differentiation via an mTORC1-Atf4 axis
Source: EMBO J. 2024 Jul 31;43(18):6. doi: 10.1038/s44318-024-00184-4 (PMC11405396; doi:10.1038/s44318-024-00184-4)
Supplement: Supplementary file 9 — Source data Fig. 6 [file 44318_2024_184_MOESM9_ESM.zip › Figure 6/6H/qPCR analysis mTORC1-Atf4 targets.xlsx]

## Sheet: qPCR Atf4 target genes
Psph			Psat1			Phgdh			Eif4ebp1			Asns			Atf5
Name	fold		Name	fold		Name	fold		Name	fold		Name	fold		Name	fold
9050 WT PBS	0.905076		9050 WT PBS	0.977913		9050 WT PBS	0.931597		9050 WT PBS	0.979043		9050 WT PBS	1.12073		9050 WT PBS	1.00193
5481 WT PBS	1.13638		5481 WT PBS	0.997308		5481 WT PBS	0.892616		5481 WT PBS	1.0964		5481 WT PBS	0.957788		5481 WT PBS	1.01123
5482 WT PBS	0.97228		5482 WT PBS	1.02535		5482 WT PBS	1.20256		5482 WT PBS	0.931597		5482 WT PBS	0.931597		5482 WT PBS	0.986993
9057 KO PBS	1.93336		9057 KO PBS	7.27415		9057 KO PBS	5.2154		9057 KO PBS	1.89139		9057 KO PBS	1.85889		9057 KO PBS	2.46703
9058 KO PBS	1.7729		9058 KO PBS	5.05523		9058 KO PBS	5.2882		9058 KO PBS	1.52567		9058 KO PBS	2.3775		9058 KO PBS	2.14768
9059 KO PBS	1.35608		9059 KO PBS	3.24026		9059 KO PBS	3.52131		9059 KO PBS	1.44671		9059 KO PBS	1.44671		9059 KO PBS	1.94007
