# Supplementary material for: Loss of Elp3 blocks intestinal tuft cell differentiation via an mTORC1-Atf4 axis
Source: EMBO J. 2024 Jul 31;43(18):6. doi: 10.1038/s44318-024-00184-4 (PMC11405396; doi:10.1038/s44318-024-00184-4)
Supplement: Supplementary file 10 — Source data Fig. 7 [file 44318_2024_184_MOESM10_ESM.zip]

Archive with 21 entries (14 files):
- Figure 7/7A/
- Figure 7/7A/qPCR analysis Nprl2 WT vs KO mice.xlsx
- Figure 7/7A/WB uncropped gels.pptx
- Figure 7/7B/
- Figure 7/7B/WB uncropped gels.pptx
- Figure 7/7C/
- Figure 7/7C/qPCR analysis on mIECs.xlsx
- Figure 7/7D/
- Figure 7/7D/Polysome profiling analysis.xlsx
- Figure 7/7E/
- Figure 7/7E/WB uncropped gels.pptx
- Figure 7/7F/
- Figure 7/7F/WB uncropped gels.pptx
- Figure 7/7G/
- Figure 7/7G/Dclk1 IF quantification organoids shNprl2.xlsx
- Figure 7/7G/IF Dclk1 org shCTR IL13.tif
- Figure 7/7G/IF Dclk1 org shCTR PBS.tif
- Figure 7/7G/IF Dclk1 org shNprl2 #1 IL13.tif
- Figure 7/7G/IF Dclk1 org shNprl2 #1 PBS.tif
- Figure 7/7G/IF Dclk1 org shNprl2 #2 IL13.tif
- Figure 7/7G/IF Dclk1 Org shNprl2 #2 PBS.tif
