# Supplementary material for: Loss of Elp3 blocks intestinal tuft cell differentiation via an mTORC1-Atf4 axis
Source: EMBO J. 2024 Jul 31;43(18):6. doi: 10.1038/s44318-024-00184-4 (PMC11405396; doi:10.1038/s44318-024-00184-4)
Supplement: Supplementary file 10 — Source data Fig. 7 [file 44318_2024_184_MOESM10_ESM.zip › Figure 7/7A/qPCR analysis Nprl2 WT vs KO mice.xlsx]

## Sheet: Nprl2 qPCR
Nprl2
Name	fold
9050 WT PBS	1.08548
5481 WT PBS	0.968171
5482 WT PBS	0.951538
9057 KO PBS	0.928731
9058 KO PBS	1.07798
9059 KO PBS	0.825496
