# Supplementary material for: Loss of Elp3 blocks intestinal tuft cell differentiation via an mTORC1-Atf4 axis
Source: EMBO J. 2024 Jul 31;43(18):6. doi: 10.1038/s44318-024-00184-4 (PMC11405396; doi:10.1038/s44318-024-00184-4)
Supplement: Supplementary file 10 — Source data Fig. 7 [file 44318_2024_184_MOESM10_ESM.zip › Figure 7/7C/qPCR analysis on mIECs.xlsx]

## Sheet: Elp3
ELP3	Fold
shCTR	1
shElp3 #1	0.0735567
shElp3 #2	0.114229
shCTR	1
shElp3 #1	0.141121
shElp3 #2	0.122428
shCTR	1
shElp3 #1	0.121582
shElp3 #2	0.213159
shCTR	1
shElp3 #1	0.18
shElp3 #2	0.18

## Sheet: Nprl2
NPRL2	Fold
shCTR	1
shElp3 #1	3.54307
shElp3 #2	1.69937
shCTR	1
shElp3 #1	1.10573
shElp3 #2	1.42405
shCTR	1
shElp3 #1	1.64148
shElp3 #2	1.8025
shCTR	1
shElp3 #1	0.8
shElp3 #2	0.95
