# Supplementary material for: Loss of Elp3 blocks intestinal tuft cell differentiation via an mTORC1-Atf4 axis
Source: EMBO J. 2024 Jul 31;43(18):6. doi: 10.1038/s44318-024-00184-4 (PMC11405396; doi:10.1038/s44318-024-00184-4)
Supplement: Supplementary file 10 — Source data Fig. 7 [file 44318_2024_184_MOESM10_ESM.zip › Figure 7/7D/Polysome profiling analysis.xlsx]

## Sheet: Feuil1
The ratio of polysomal fraction to input fraction was calculated.
Nprl2
Name	fold
WT21 P	2.19872
WT21 P
WT21 P
WT4347 P	0.454809
WT4347 P
WT4347 P
KO26 P	3.02095
KO26 P
KO26 P
KO4348 P	2.04675
KO4348 P
KO4348 P
WT 3355 P	0.544624
WT 3355 P
WT 3355 P
WT 3357 P	0.799221
WT 3357 P
WT 3357 P
KO 3358 P	2.7007
KO 3358 P
KO 3358 P
WT 3359 P	2.78305
WT 3359 P
WT 3359 P
KO 3360 P	3.03845
KO 3360 P
KO 3360 P
WT 3361 P	0.825496
WT 3361 P
WT 3361 P
