# Supplementary material for: Loss of Elp3 blocks intestinal tuft cell differentiation via an mTORC1-Atf4 axis
Source: EMBO J. 2024 Jul 31;43(18):6. doi: 10.1038/s44318-024-00184-4 (PMC11405396; doi:10.1038/s44318-024-00184-4)
Supplement: Supplementary file 10 — Source data Fig. 7 [file 44318_2024_184_MOESM10_ESM.zip › Figure 7/7G/Dclk1 IF quantification organoids shNprl2.xlsx]

## Sheet: Org shNprl2
ShCTR O	DAPI	Dclk1	Ratio	Dclk1+/um2			ShCTR Il13	DAPI	Dclk1	Ratio	Dclk1+/um2
1	69515627	2	3.14237e-08	3.14237e-05			1	63646172	117	1.83829e-06	0.00183829
2	127128951	5	3.93301e-08	3.93301e-05			2	50807242	123	2.42091e-06	0.00242091
3	53874870	1	1.85615e-08	1.85615e-05			3	114817786	230	2.00317e-06	0.00200317
							4	66947381	124	1.8522e-06	0.0018522
							5	45510426	114	2.50492e-06	0.00250492
shNprl2 #1 O	DAPI	Dclk1	Ratio	Dclk1+/um2			shNprl2 #1 Il13	DAPI	Dclk1	Ratio	Dclk1+/um2
1	131704311	1	7.59277e-09	7.59277e-06			1	74530150	75	1.0063e-06	0.0010063
2	272056892	2	7.3514e-09	7.3514e-06			2	124638949	105	8.42433e-07	0.000842433
3	60868891	2	3.28575e-08	3.28575e-05			3	92774824	69	7.43736e-07	0.000743736
							4	109122079	127	1.16383e-06	0.00116383
shNprl2 #2 O	DAPI	Dclk1	Ratio	Dclk1+/um2			shNprl2 #2 Il13	DAPI	Dclk1	Ratio	Dclk1+/um2
1	101359041	3	2.95978e-08	2.95978e-05			1	87814380	47	5.3522e-07	0.00053522
2	80561080	1	1.24129e-08	1.24129e-05			2	60097190	72	1.19806e-06	0.00119806
3	69035807	3	4.34557e-08	4.34557e-05			3	79547359	63	7.91981e-07	0.000791981
							4	132297662	95	7.18078e-07	0.000718078
