# Supplementary material for: Loss of Elp3 blocks intestinal tuft cell differentiation via an mTORC1-Atf4 axis
Source: EMBO J. 2024 Jul 31;43(18):6. doi: 10.1038/s44318-024-00184-4 (PMC11405396; doi:10.1038/s44318-024-00184-4)
Supplement: Supplementary file 11 — Source data Fig. 8 [file 44318_2024_184_MOESM11_ESM.zip]

Archive with 32 entries (25 files):
- Figure 8/8A/
- Figure 8/8A/WB uncropped gels.pptx
- Figure 8/8B/
- Figure 8/8B/Dclk1 IF quantification on Isrib treated KO mice.xlsx
- Figure 8/8B/IF Dclk1 ISRIB Il13.tif
- Figure 8/8B/IF Dclk1 ISRIB PBS.tif
- Figure 8/8B/IF Dclk1 VEH IL13.tif
- Figure 8/8B/IF Dclk1 VEH PBS.tif
- Figure 8/8C/
- Figure 8/8C/IHC Alcian Blue Isrib IL13.jpg
- Figure 8/8C/IHC Alcian Blue Isrib PBS.jpg
- Figure 8/8C/IHC Alcian Blue Veh IL13.jpg
- Figure 8/8C/IHC Alcian Blue Veh PBS.jpg
- Figure 8/8C/Quantification IHC Goblet on Isrib treated KO mice.xlsx
- Figure 8/8D/
- Figure 8/8D/Dclk1 IF quantification on isrib treated organoids.xlsx
- Figure 8/8D/IF Dclk1 Organoids IL13.tif
- Figure 8/8D/IF Dclk1 Organoids ISRIB + IL13.tif
- Figure 8/8D/IF Dclk1 Organoids PBS.tif
- Figure 8/8E/
- Figure 8/8E/WB uncropped gels.pptx
- Figure 8/8F/
- Figure 8/8F/Quantification WB Atf4.xlsx
- Figure 8/8F/WB uncropped gels.pptx
- Figure 8/8G/
- Figure 8/8G/Dclk1 IF quantification on ATF4 depleted organoids.xlsx
- Figure 8/8G/Dclk1 IF shAtf4_1 IL13.tif
- Figure 8/8G/Dclk1 IF shAtf4_1 PBS.tif
- Figure 8/8G/Dclk1 IF shATF4_2 IL13.tif
- Figure 8/8G/Dclk1 IF shAtf4_2 PBS.tif
- Figure 8/8G/Dclk1 IF shCTR IL13.tif
- Figure 8/8G/Dclk1 IF shCTR PBS.tif
