# Supplementary material for: Loss of Elp3 blocks intestinal tuft cell differentiation via an mTORC1-Atf4 axis
Source: EMBO J. 2024 Jul 31;43(18):6. doi: 10.1038/s44318-024-00184-4 (PMC11405396; doi:10.1038/s44318-024-00184-4)
Supplement: Supplementary file 11 — Source data Fig. 8 [file 44318_2024_184_MOESM11_ESM.zip › Figure 8/8B/Dclk1 IF quantification on Isrib treated KO mice.xlsx]

## Sheet: Summary
	Dclk1+ cells/mm			Dclk1+ cells/mm
9042 DMSO PBS	1.8967		9045 ISRIB PBS	2.13929
9072 DMSO PBS	1.86456		9049 ISRIB PBS	1.40804
9075 DMSO PBS	1.72964		9073 ISRIB PBS	1.74341
9048 DMSO PBS	1.60888
9044 DMSO IL13	5.8299		9076 ISRIB IL13	7.39487
9069 DMSO IL13	5.4356		9043 ISRIB IL13	6.50787
9046 DMSO IL13	5.82637		9070 ISRIB IL13	7.21476

## Sheet: Dclk1+ cells upon Isrib
21HIS2931	DAPI (mm)	Dckl1 (nb)	Nombre de cellules +/mm		21HIS2932	DAPI (mm)	Dckl1 (nb)	Nombre de cellules +/mm		21HIS2933	DAPI (mm)	Dckl1 (nb)	Nombre de cellules +/mm		21HIS2934	DAPI (mm)	Dckl1 (nb)	Nombre de cellules +/mm
9043 ISRIB IL13					9044 DMSO IL13					9046 DMSO IL13					9049 ISRIB PBS
1	3.92976	31	7.88852		1	4.4564	22	4.93672		1	3.53793	16	4.52242		1	6.29706	7	1.11163
2	4.52656	30	6.62756		2	4.23238	24	5.67056		2	2.77702	22	7.92218		2	5.42921	10	1.84189
3	4.52324	26	5.74809		3	5.50404	32	5.81391		3	3.65794	22	6.01432		3	5.75124	9	1.56488
4	4.16139	24	5.7673		4	5.79845	40	6.8984		4	3.50764	17	4.84656		4	6.28508	7	1.11375
			6.50787					5.8299					5.82637					1.40804
21HIS2945	DAPI (mm)	Dckl1 (nb)	Nombre de cellules +/mm		21HIS2936	DAPI (mm)	Dckl1 (nb)	Nombre de cellules +/mm		21HIS2937	DAPI (mm)	Dckl1 (nb)	Nombre de cellules +/mm		21HIS2938	DAPI (mm)	Dckl1 (nb)	Nombre de cellules +/mm
9072 DMSO PBS					9042 DMSO PBS					9045 ISRIB PBS					9048 DMSO PBS
1	3.78832	6	1.58382		1	4.75436	7	1.47233		1	4.53938	13	2.86383		1	3.53199	6	1.69876
2	3.43329	6	1.7476		2	4.41065	11	2.49396		2	5.38066	11	2.04436		2	3.95116	7	1.77163
3	4.2875	10	2.33236		3	4.40742	8	1.81512		3	7.27787	8	1.09922		3	3.34287	5	1.49572
4	5.57264	10	1.79448		4	3.87733	7	1.80537		4	5.49071	14	2.54976		4	4.08322	6	1.46943
			1.86456					1.8967					2.13929					1.60888
21HIS2939	DAPI (mm)	Dckl1 (nb)	Nombre de cellules +/mm		21HIS2941	DAPI (mm)	Dckl1 (nb)	Nombre de cellules +/mm		21HIS2942	DAPI (mm)	Dckl1 (nb)	Nombre de cellules +/mm		21HIS2946	DAPI (mm)	Dckl1 (nb)	Nombre de cellules +/mm
9076 ISRIB IL13					9069 DMSO IL13					9073 ISRIB PBS					9070 ISRIB IL13
1	6.79414	49	7.2121		1	4.62983	26	5.61576		1	4.16577	8	1.92041		1	5.3978	38	7.03991
2	6.55253	54	8.2411		2	4.88922	21	4.29516		2	5.98937	11	1.83659		2	4.71149	33	7.00415
3	5.78387	45	7.78026		3	4.50739	26	5.76831		3	4.59306	7	1.52404		3	6.8504	52	7.5908
4	3.46673	22	6.34603		4	4.61805	28	6.06316		4	3.54484	6	1.6926		4	5.53696	40	7.22418
			7.39487					5.4356					1.74341					7.21476
21HIS2944	DAPI (mm)	Dckl1 (nb)	Nombre de cellules +/mm
9075 DMSO PBS
1	5.71587	7	1.22466
2	5.51626	12	2.17539
3	6.19027	12	1.93853
4	4.4304	7	1.57999
			1.72964
