# Supplementary material for: Loss of Elp3 blocks intestinal tuft cell differentiation via an mTORC1-Atf4 axis
Source: EMBO J. 2024 Jul 31;43(18):6. doi: 10.1038/s44318-024-00184-4 (PMC11405396; doi:10.1038/s44318-024-00184-4)
Supplement: Supplementary file 11 — Source data Fig. 8 [file 44318_2024_184_MOESM11_ESM.zip › Figure 8/8C/Quantification IHC Goblet on Isrib treated KO mice.xlsx]

## Sheet: IHC Alcian blue Isrib treatment
21HIS2931	DAPI (mm)	Al. Blue (nb)	Nombre de cellules +/mm		21HIS2932	DAPI (mm)	Al. Blue (nb)	Nombre de cellules +/mm		21HIS2933	DAPI (mm)	Al. Blue (nb)	Nombre de cellules +/mm		21HIS2934	DAPI (mm)	Al. Blue (nb)	Nombre de cellules +/mm
9043 ISRIB IL13					9044 DMSO IL13					9046 DMSO IL13					9049 ISRIB PBS
1	1.90962	27	14.139		1	4.56348	69	15.12		1	2.52882	26	10.2815		1	1.80106	21	11.6598
2	2.66971	25	9.3643		2	3.58582	58	16.1748		2	2.03869	29	14.2249		2	2.44586	23	9.40366
3	2.53551	31	12.2263		3	2.71992	43	15.8093		3	1.93024	22	11.3976		3	2.98399	26	8.71316
4	3.13426	38	12.1241		4	2.43269	42	17.2648		4	2.17407	20	9.19932		4	3.00457	38	12.6474
			11.9634					16.0922					11.2758					10.606
21HIS2935	DAPI (mm)	Al. Blue (nb)	Nombre de cellules +/mm		21HIS2936	DAPI (mm)	Al. Blue (nb)	Nombre de cellules +/mm		21HIS2937	DAPI (mm)	Al. Blue (nb)	Nombre de cellules +/mm		21HIS2938	DAPI (mm)	Al. Blue (nb)	Nombre de cellules +/mm
9047 ISRIB IL13					9042 DMSO PBS					9045 ISRIB PBS					9048 DMSO PBS
1	2.19352	34	15.5002		1	2.6278	16	6.08875		1	2.24043	14	6.24879		1	2.02435	20	9.87969
2	2.18431	29	13.2765		2	2.56467	15	5.84871		2	3.58253	27	7.53658		2	1.97873	17	8.59137
3	2.35426	24	10.1943		3	2.00927	17	8.46079		3	1.83974	17	9.24045		3	2.19105	29	13.2357
4	3.36968	38	11.277		4	2.93398	22	7.49834		4	2.39526	18	7.51485		4	2.14776	24	11.1744
			12.562					6.97415					7.63517					10.7203
21HIS2939	DAPI (mm)	Al. Blue (nb)	Nombre de cellules +/mm		21HIS2940	DAPI (mm)	Al. Blue (nb)	Nombre de cellules +/mm		21HIS2941	DAPI (mm)	Al. Blue (nb)	Nombre de cellules +/mm		21HIS2942	DAPI (mm)	Al. Blue (nb)	Nombre de cellules +/mm
9076 ISRIB IL13					9070 ISRIB IL13					9069 DMSO IL13					9073 ISRIB PBS
1	2.16692	42	19.3824		1	3.84729	55	14.2958		1	2.60922	30	11.4977		1	2.06741	22	10.6413
2	2.41088	44	18.2506		2	2.63008	33	12.5471		2	3.47134	45	12.9633		2	2.05743	30	14.5813
3	1.80001	33	18.3332		3	2.23676	37	16.5418		3	2.64039	36	13.6343		3	2.31116	26	11.2498
4	2.17679	31	14.2412		4	2.93016	34	11.6035		4	1.70319	26	15.2655		4	2.00812	28	13.9434
			17.5518					13.747					13.3402					12.6039
21HIS2943	DAPI (mm)	Al. Blue (nb)	Nombre de cellules +/mm		21HIS2944	DAPI (mm)	Al. Blue (nb)	Nombre de cellules +/mm		21HIS2945	DAPI (mm)	Al. Blue (nb)	Nombre de cellules +/mm
9074 DMSO IL13					9075 DMSO PBS					9072 DMSO PBS
1	2.57792	31	12.0252		1	1.92295	17	8.84059		1	1.93548	24	12.4
2	2.2821	40	17.5277		2	2.7591	32	11.598		2	3.11713	37	11.8699
3	2.03294	22	10.8218		3	2.51535	27	10.7341		3	2.76946	30	10.8324
4	2.43026	42	17.2821		4	2.16399	15	6.93163		4	1.98994	16	8.04045
			14.4142					9.52607					10.7857

## Sheet: Summary
	Alcian blue+ cells/mm			Alcian blue+ cells/mm
9072 DMSO PBS	10.7857		9049 ISRIB PBS	10.606
9075 DMSO PBS	9.52607		9073 ISRIB PBS	12.6039
9042 DMSO PBS	6.97415		9045 ISRIB PBS	7.63517
9048 DMSO PBS	10.7203
9046 DMSO IL13	11.2758		9043 ISRIB IL13	11.9634
9044 DMSO IL13	16.0922		9070 ISRIB IL13	13.747
9074 DMSO IL13	14.4142		9047 ISRIB IL13	12.562
9069 DMSO IL13	13.3402		9076 ISRIB IL13	17.5518
