# Supplementary material for: Loss of Elp3 blocks intestinal tuft cell differentiation via an mTORC1-Atf4 axis
Source: EMBO J. 2024 Jul 31;43(18):6. doi: 10.1038/s44318-024-00184-4 (PMC11405396; doi:10.1038/s44318-024-00184-4)
Supplement: Supplementary file 11 — Source data Fig. 8 [file 44318_2024_184_MOESM11_ESM.zip › Figure 8/8D/Dclk1 IF quantification on isrib treated organoids.xlsx]

## Sheet: Summary
	Dclk1+ / um area
			ctrl	IL13	ISRIB + IL13
			0.00015	0.00163	0.00183
			0.00016	0.00216	0.0021
			9e-05	0.00179	0.00106
			0	0.00113	0.00185
				0.00094	0.00176
					0.00241
					0.00197
					0.00229
			3e-05	0.00067	0.00191
			0.0001	0.00124	0.00228
			3e-05	0.00082	0.00148
					0.0012
					0.00138
					0.00175
					0.00162
					0.00146
					0.00106
				0.001	0.00073
				0.00083	0.00066
				0.00058	0.00083
				0.00048
			5e-05	0.00017	0.00072
			4e-05	0.00084	0.0014
			0	0.00026	0.00087
			4e-05		0.00069
			0		0.00081
			3e-05		0.00077
					0.00064
					0.00097
					0.00122936

## Sheet: dclk1 9906
AVERAGE	dclk1+ / um area	9.94017e-05			0.00153032			0.0019097
	9906 ctrl 001			9906 IL13 001			9906 SRIB + IL13 001
	um area	107599		um area	65716.3		um area	104060
	Dclk1+	16		Dclk1+	107		Dclk1+	190
		0.0001487			0.00162821			0.00182588
	9906 ctrl 002			um area	12960		9906 SRIB + IL13 002
	um area	44047		Dclk1+	28		um area	35639.8
	Dclk1+	7			0.0021605		Dclk1+	75
		0.000158921						0.00210439
				um area	25141.9
	um area	77790.3		Dclk1+	45		um area	69554.4
	Dclk1+	7			0.00178984		Dclk1+	74
		8.99855e-05						0.00106392
				9906 IL13 002
	um area	8349.67		um area	44978		9906 SRIB + IL13 003
	Dclk1+	0		Dclk1+	51		um area	81477.6
		0			0.00113389		Dclk1+	151
								0.00185327
				9906 IL13 003
				um area	119256		9906 SRIB + IL13 004
				Dclk1+	112		um area	79194.8
					0.000939159		Dclk1+	139
								0.00175516
							9906 SRIB + IL13 005
							um area	52274
							Dclk1+	126
								0.00241037
							um area	7093.19
							Dclk1+	14
								0.00197372
							9906 SRIB + IL13 006
							um area	56309.5
							Dclk1+	129
								0.00229091

## Sheet: dclk1 9909
AVERAGE	dclk1+ / um area	5.25638e-05			0.000910586			0.00157125
	9909 ctrl 001			9909 IL13 001			9909 ISRIB + IL13 001
	um area	63569.6		um area	56833.1		um area	119936
	Dclk1+	2		Dclk1+	38		Dclk1+	229
		3.14616e-05			0.000668625			0.00190935
	9909 ctrl 002			9909 IL13 002			9909 ISRIB + IL13 002
	um area	69766		um area	76494.1		um area	53464.2
	Dclk1+	7		Dclk1+	95		Dclk1+	122
		0.000100335			0.00124193			0.0022819
	9909 ctrl 003			9909 IL13 003			um area	56102.1
	um area	115855		um area	52361.9		Dclk1+	83
	Dclk1+	3		Dclk1+	43			0.00147945
		2.58944e-05			0.000821207
							9909 ISRIB + IL13 003
							um area	100417
							Dclk1+	121
								0.00120498
							9909 ISRIB + IL13 004
							um area	47977.6
							Dclk1+	66
								0.00137564
							um area	45611.1
							Dclk1+	80
								0.00175396
							9909 ISRIB + IL13 005
							um area	100447
							Dclk1+	163
								0.00162275
							9909 ISRIB + IL13 006
							um area	114680
							Dclk1+	167
								0.00145622
							9909 ISRIB + IL13 007
							um area	94604.2
							Dclk1+	100
								0.00105704

## Sheet: dclk1 5053 
AVERAGE	dclk1+ / um area	#DIV/0!			0.000723778			0.000741391
	5053 ctrl 001			5053 IL13 001			5053 ISRIB + IL13 001
		/		um area	58031.7		um area	50574.2
				Dclk1+	58		Dclk1+	37
					0.000999454			0.000731599
				5053 IL13 002			um area	36218.5
				um area	55540.3		Dclk1+	24
				Dclk1+	46			0.000662644
					0.000828227
							um area	18073.8
				5053 IL13 003			Dclk1+	15
				um area	80484.9			0.000829931
				Dclk1+	47
					0.000583961
				5053 IL13 004
				um area	95145.5
				Dclk1+	46
					0.00048347

## Sheet: Dclk1 5085
AVERAGE	dclk1+ / um area	3.06023e-05			0.00050434			0.00090055
	5085 ctrl 001			5085 IL13 001			5085 ISRIB + IL13 001
	um area	101132		um area	101937		um area	11074.7
	Dclk1+	5		Dclk1+	17		Dclk1+	8
		4.94403e-05			0.00016677			0.000722369
	5085 ctrl 002			5085 IL13 002			5085 ISRIB + IL13 002
	um area	47206.9		um area	64139.8		um area	82970.1
	Dclk1+	2		Dclk1+	54		Dclk1+	102
		4.23667e-05			0.00084191			0.00122936
	um area	1					5085 ISRIB + IL13 003
	Dclk1+	0					um area	50600.4
		0					Dclk1+	71
								0.00140315
							5085 ISRIB + IL13 006
							um area	10382.6
							Dclk1+	9
								0.000866832
							um area	53487.3
							Dclk1+	37
								0.000691753
EXPERIMENT 2	5085 ctrl 003			5085 IL13 003			um area	53298.4
	um area	118510		um area	109837		Dclk1+	43
	Dclk1+	5		Dclk1+	29			0.000806778
		4.21904e-05			0.000264027
							5085 ISRIB + IL13 007
	5085 ctrl 004						um area	121568
	um area	1					Dclk1+	94
	Dclk1+	0						0.000773229
		0
							5085 ISRIB + IL13 008
	um area	31605.1					um area	124588
	Dclk1+	1					Dclk1+	80
		3.16404e-05						0.000642114
							5085 ISRIB + IL13 009
							um area	105223
							Dclk1+	102
								0.000969369
