# Supplementary material for: Loss of Elp3 blocks intestinal tuft cell differentiation via an mTORC1-Atf4 axis
Source: EMBO J. 2024 Jul 31;43(18):6. doi: 10.1038/s44318-024-00184-4 (PMC11405396; doi:10.1038/s44318-024-00184-4)
Supplement: Supplementary file 11 — Source data Fig. 8 [file 44318_2024_184_MOESM11_ESM.zip › Figure 8/8F/Quantification WB Atf4.xlsx]

## Sheet: Atf4 WB quantification
	Atf4		Actin		Ratio Atf4/Actin	Ratio on shCTR
shCTR	19158128		13694359		1.39898	1
shAtf4 #1	5117439		13935602		0.367221	0.262492
shAtf4 #2	10988066		14620622		0.751546	0.53721
	Atf4		Actin		Ratio Atf4/Actin	Ratio on shCTR
shCTR	52158952		27425291		1.90186	1
shAtf4 #2	4275933		23095785		0.185139	0.0973465
	Atf4		Actin		Ratio Atf4/Actin	Ratio on shCTR
shCTR	43514496		17725451		2.45492	1
shAtf4 #1	6980551		22985986		0.303687	0.123706
					Ratio Atf4/Actin	Ratio on shCTR
shCTR	44873345		14998279		2.9919	1
shAtf4 #2	13402342		21654087		0.618929	0.206868
	Atf4		Actin		Ratio Atf4/Actin	Ratio on shCTR
shCTR	35392496		31047836		1.13993	1
shAtf4 #1	8412773		41671735		0.201882	0.1771
