# Supplementary material for: Loss of Elp3 blocks intestinal tuft cell differentiation via an mTORC1-Atf4 axis
Source: EMBO J. 2024 Jul 31;43(18):6. doi: 10.1038/s44318-024-00184-4 (PMC11405396; doi:10.1038/s44318-024-00184-4)
Supplement: Supplementary file 11 — Source data Fig. 8 [file 44318_2024_184_MOESM11_ESM.zip › Figure 8/8G/Dclk1 IF quantification on ATF4 depleted organoids.xlsx]

## Sheet: Summary
Dclk1+ / um area
	ctrl	shATF4_1 ctr	shATF4_2 ctr	sh Control IL13	shATF4_1 il13	shATF4_2 il13
	7e-05	2e-05	0	0.00154	0.00264	0.00157
	9e-05	0.00017	0	0.00178	0.00243	0.00138
	0	3e-05	0	0.00169	0.00217	0.00125
	7e-05	8e-05	0	0.00191	0.00224
	2e-05	0	9e-05	0.0013616	0.00219
	0			0.0010493	0.00255
	0.0001			0.00156877	0.00256
				0.0016546	0.00162
				0.00214679
				0.00189
				0.00096
				0.00196
				0.00154
				0.00138
				0.00191
				0.00156
				0.00091
				0.0006
				0.00217
	5e-05	6e-05		0.00142	0.00155	0.00139
	0.0001	0.00015		0.00096	0.00184	0.00405
	4e-05	8e-05		0.0021	0.0023	0.00253
	2e-05				0.00234	0.00169
					0.00169579	0.00356
					0.00313258	0.00341
						0.00148
						0.00156
						0.00188
	3e-05	4e-05		0.00078	0.00164	0.0013
	4e-05	5e-05			0.00171	0.00126
	0	2e-05			0.0029	0.00209
						0.00152
						0.00115
						0.00278
						0.00209
						0.00151
	0	2e-05	1e-05	0.00111	0.00163
	0	1e-05	6e-05	0.00079	0.0013	0.00136
	0	0	0.00014	0.00072	0.00099	0.00216
		0	1e-05	0.00088		0.00153
			0	0.00109
	1.88e-05	3.45e-05	2.5e-05	0.001082	0.00122	0.00163808
	3.96e-05	5.15e-05	1.8e-05	0.0015618	0.001551	0.0016141
	2.46e-05	3.9e-05	0.000169	0.0014567	0.003013	0.00243766
	4.27e-05	0.0001801	0.0001299	0.0017714	0.002154	0.00249286
	4.03e-05	5.07e-05	0.000116	0.0015587	0.002094	0.0017462
	3.17e-05	0.00011	0.0001391	0.0020308	0.002337	0.00261488
					0.00212

## Sheet: Dclk1 5085 
AVERAGE	dclk1+ / um area	5.2746e-05			0.00163423			6.20955e-05			0.00230172			1.71775e-05			0.00140073
	5085 shctrl ctr 001			5085 shctrl il13 001			5085 shATF4_1 ctr 001			5085 shATF4_1 il13 001			5085 shATF4_2 ctr 001			5085 shATF4_2 il13 001
	um area	29123.9		um area	42091.8		um area	40446.9		um area	65616.1		um area	1		um area	36949.9
	Dclk1+	2		Dclk1+	65		Dclk1+	1		Dclk1+	173		Dclk1+	0		Dclk1+	58
		6.86721e-05			0.00154424			2.47238e-05			0.00263655			0			0.00156969
	um area	44659.9		um area	59104.1		um area	29383.1		um area	35369.4		um area	1		5085 shATF4_2 il13 002
	Dclk1+	4		Dclk1+	105		Dclk1+	5		Dclk1+	86		Dclk1+	0		um area	34726.7
		8.95657e-05			0.00177653			0.000170166			0.00243148			0		Dclk1+	48
																	0.00138222
	um area	39156		5085 shctrl il13 002			5085 shATF4_1 ctr 002			5085 shATF4_1 il13 002			5085 shATF4_2 ctr 002
	Dclk1+	0		um area	44924.1		um area	59256.3		um area	45159		um area	11643.1		um area	39991.1
		0		Dclk1+	76		Dclk1+	2		Dclk1+	98		Dclk1+	1		Dclk1+	50
					0.00169174			3.37517e-05			0.00217011			8.58874e-05			0.00125028
	5085 shctrl ctr 002
	um area	27459		um area	16192.3		um area	24439.2		5085 shATF4_1 il13 003			um area	1
	Dclk1+	2		Dclk1+	31		Dclk1+	2		um area	42339.4		Dclk1+	0
		7.28359e-05			0.00191449			8.18357e-05		Dclk1+	95			0
											0.00224377
	um area	45396.5		5085 shctrl il13 003			um area	1					um area	1
	Dclk1+	1		um area	20564.1		Dclk1+	0		um area	59232.3		Dclk1+	0
		2.20281e-05		Dclk1+	28			0		Dclk1+	130			0
					0.0013616						0.00219475
	um area	30648.4
	Dclk1+	0		um area	89583.7					5085 shATF4_1 il13 004
		0		Dclk1+	94					um area	25832
					0.0010493					Dclk1+	66
	5085 shctrl ctr 003										0.00255497
	um area	38548.5		5085 shctrl il13 004
	Dclk1+	4		um area	38246.5					5085 shATF4_1 il13 005
		0.000103765		Dclk1+	60					um area	24636.2
					0.00156877					Dclk1+	63
											0.00255721
				5085 shctrl il13 005
				um area	42910.7					um area	35078.9
				Dclk1+	71					Dclk1+	57
					0.0016546						0.00162491
				um area	60089.8
				Dclk1+	129
					0.00214679
				5085 shctrl il13 007
				um area	51944.4
				Dclk1+	98
					0.00188663
				um area	32262.9
				Dclk1+	31
					0.000960857
				um area	17329.3
				Dclk1+	34
					0.00196199
				5085 shctrl il13 008
				um area	52031.7
				Dclk1+	80
					0.00153752
				5085 shctrl il13 009
				um area	16711.4
				Dclk1+	23
					0.00137631
				um area	24070.4
				Dclk1+	46
					0.00191106
				um area	28796
				Dclk1+	45
					0.00156272
				5085 shctrl il13 010
				um area	25343.4
				Dclk1+	23
					0.000907534
				um area	21592.6
				Dclk1+	13
					0.000602057
				um area	17019.6
				Dclk1+	37
					0.00217397

## Sheet: Dclk1 5060
AVERAGE	dclk1+ / um area		5.13397e-05			0.00149121			9.42521e-05			0.00214374			#DIV/0!			0.00239318
								sh1
		5060 shctrl ctr 001			5060 shctrl il13 001			5060 shATF4_1 ctr 001			5060 shATF4_1 il13 001			5060 shATF4_2 ctr 001			5060 shATF4_2 il13 001
		um area	62315.3		um area	25299		um area	54249.1		um area	76964.5		/			um area	12909.6
		Dclk1+	3		Dclk1+	36		Dclk1+	3		Dclk1+	119					Dclk1+	18
			4.81423e-05			0.00142298			5.53005e-05			0.00154617						0.00139431
		um area	63038.3		um area	90037.5		5060 shATF4_1 ctr 002			5060 shATF4_1 il13 002						um area	2965.15
		Dclk1+	6		Dclk1+	86		um area	13588.2		um area	17915.3					Dclk1+	12
			9.51802e-05			0.000955157		Dclk1+	2		Dclk1+	33						0.00404701
									0.000147186			0.001842
		5060 shCTRL no CV024			5060 shCTRL. j5 IL13 no CV 0014												um area	7517.35
		um area	45164		um area	38654.7		um area	37373.9		um area	22159.6					Dclk1+	19
		Dclk1+	2		Dclk1+	81		Dclk1+	3		Dclk1+	51						0.00252749
			4.42831e-05			0.00209548			8.02698e-05			0.00230148
																	um area	8288.67
		um area	56327.8								um area	23459.7					Dclk1+	14
		Dclk1+	1								Dclk1+	55						0.00168905
			1.77532e-05									0.00234444
																	um area	24442.3
																	Dclk1+	87
											5060 shATF4_1 il13 003							0.0035594
											um area	37740.5
											Dclk1+	64					um area	27280
												0.00169579					Dclk1+	93
																		0.00340909
											um area	3192.26
											Dclk1+	10					5060 shATF4_2 il13 002
												0.00313258					um area	14870.6
																	Dclk1+	22
																		0.00147943
																	um area	12859.8
																	Dclk1+	20
																		0.00155523
																	um area	31423.6
																	Dclk1+	59
																		0.00187757

## Sheet: Dclk1 5053 
AVERAGE	dclk1+ / um area	2.60085e-05			0.000777596			3.47983e-05			0.00208393			/			0.00171273
	5053 shctrl ctr 001			5053 shctrl il13 001			5053 shATF4_1 ctr 001			5053 shATF4_1 il13 001			5053 shATF4_2 ctr 001			5053 shATF4_2 il13 001
	um area	59393.4		um area	34722.4		um area	80409.4		um area	15255.2		.			um area	9257.35
	Dclk1+	2		Dclk1+	27		Dclk1+	3		Dclk1+	25					Dclk1+	12
		3.36738e-05			0.000777596			3.73091e-05			0.00163878						0.00129627
	5053 shctrl ctr 002						um area	19895.9		um area	19254					um area	20617.4
	um area	22547					Dclk1+	1		Dclk1+	33					Dclk1+	26
	Dclk1+	1						5.02616e-05			0.00171393						0.00126107
		4.43517e-05
							5053 shATF4_1 ctr 002			um area	10348.1					um area	5255.93
	um area	1					um area	59438.2		Dclk1+	30					Dclk1+	11
	Dclk1+	0					Dclk1+	1			0.00289909						0.00209287
		0						1.68242e-05
																um area	7247.37
																Dclk1+	11
																	0.00151779
																um area	8667.18
																Dclk1+	10
																	0.00115378
																5053 shATF4_2 il13 002
																um area	6104.88
																Dclk1+	17
																	0.00278466
																um area	20598.5
																Dclk1+	43
																	0.00208753
																5053 shATF4_2 il13 003
																um area	66983.3
																Dclk1+	101
																	0.00150784

## Sheet: Dclk1 5084 
AVERAGE	dclk1+ / um area	0			0.00091717			6.74721e-06			0.0013057			4.57793e-05			0.0016833
	5084 shctrl ctr 001			5084 shctrl il13 001			5084 shATF4_1 ctr 001			5084 shATF4_1 il13 001			5084 shATF4_2 ctr 001			5084 shATF4_2 il13 001
	um area	1		um area	9046.47		um area	61194		um area	15988.3		um area	93454.2
	Dclk1+	0		Dclk1+	10		Dclk1+	1		Dclk1+	26		Dclk1+	1
		0			0.0011054			1.63415e-05			0.00162619			1.07004e-05
	um area	1		um area	123457		5084 shATF4_1 ctr 002			um area	29899.5		5084 shATF4_2 ctr 002			um area	14675.9
	Dclk1+	0		Dclk1+	98		um area	93920		Dclk1+	39		um area	49048.8		Dclk1+	20
		0			0.000793798		Dclk1+	1			0.00130437		Dclk1+	3			0.00136278
								1.06474e-05						6.11636e-05
	um area	1		5084 shctrl il13 002						5084 shATF4_1 il13 002						5084 shATF4_2 il13 002
	Dclk1+	0		um area	97570.7		um area	1		um area	26354.6		um area	13836.6		um area	11575.9
		0		Dclk1+	70		Dclk1+	0		Dclk1+	26		Dclk1+	2		Dclk1+	25
					0.000717429			0			0.000986546			0.000144544			0.00215965
				5084 shctrl il13 003			um area	1					5084 shATF4_2 ctr 003			um area	15712.2
				um area	55834.2		Dclk1+	0					um area	80074.5		Dclk1+	24
				Dclk1+	49			0					Dclk1+	1			0.00152748
					0.000877598									1.24884e-05
				um area	23817.8								um area	33997.1
				Dclk1+	26								Dclk1+	0
					0.00109162									0

## Sheet: Dclk1 WT 1
Wt1 ShCTR O	DAPI	Dclk1	Ratio	Dclk1+/um2			Wt1 ShCTR Il13	DAPI	Dclk1	Ratio	Dclk1+/um2
1	53250647	1	1.87791e-08	1.87791e-05			1	117377372	127	1.08198e-06	0.00108198
2	50548139	2	3.95662e-08	3.95662e-05			2	74271269	116	1.56184e-06	0.00156184
3	40571995	1	2.46475e-08	2.46475e-05			3	43247080	63	1.45675e-06	0.00145675
				2.76643e-05							0.00136686
Wt1 shAtf4 #1 O	DAPI	Dclk1	Ratio	Dclk1+/um2			Wt1 shAtf4 #1 Il13	DAPI	Dclk1	Ratio	Dclk1+/um2
1	115796499	4	3.45434e-08	3.45434e-05			1	100793853	123	1.22031e-06	0.00122031
2	77599483	4	5.15467e-08	5.15467e-05			2	94762745	147	1.55124e-06	0.00155124
3	51235256	2	3.90356e-08	3.90356e-05			3	52774801	159	3.0128e-06	0.0030128
											0.00192812
Wt1 shAtf4 #2 O	DAPI	Dclk1	Ratio	Dclk1+/um2			Wt1 shAtf4 #2 Il13	DAPI	Dclk1	Ratio	Dclk1+/um2
1	78676701	2	2.54205e-08	2.54205e-05			1	186193800	305	1.63808e-06	0.00163808
2	55032363	1	1.81711e-08	1.81711e-05			2	171612539	277	1.6141e-06	0.0016141
3	65171885	11	1.68784e-07	0.000168784			3	143990335	351	2.43766e-06	0.00243766

## Sheet: Dclk1 WT2
Wt2 ShCTR O	DAPI	Dclk1	Ratio	Dclk1+/um2			Wt2 ShCTR Il13	DAPI	Dclk1	Ratio	Dclk1+/um2
1	70296106	3	4.26766e-08	4.26766e-05			1	102743196	182	1.77141e-06	0.00177141
2	173639517	7	4.03134e-08	4.03134e-05			2	98159323	153	1.55869e-06	0.00155869
3	189205298	6	3.17116e-08	3.17116e-05			3	44316573	90	2.03084e-06	0.00203084
				3.82339e-05							0.00178698
Wt2 shAtf4 #1 O	DAPI	Dclk1	Ratio	Dclk1+/um2			Wt2 shAtf4 #1 Il13	DAPI	Dclk1	Ratio	Dclk1+/um2
1	94370327	17	1.80141e-07	0.000180141			1	106316285	229	2.15395e-06	0.00215395
2	98656797	5	5.06807e-08	5.06807e-05			2	79276528	166	2.09394e-06	0.00209394
3	127268157	14	1.10004e-07	0.000110004			3	65893378	154	2.33711e-06	0.00233711
							4	59913254	127	2.11973e-06	0.00211973
Wt2 shAtf4 #2 O	DAPI	Dclk1	Ratio	Dclk1+/um2			Wt2 shAtf4 #2 Il13	DAPI	Dclk1	Ratio	Dclk1+/um2
1	92374249	12	1.29906e-07	0.000129906			1	129570136	323	2.49286e-06	0.00249286
2	120674686	14	1.16014e-07	0.000116014			2	149467192	261	1.7462e-06	0.0017462
3	107811027	15	1.39132e-07	0.000139132			3	83751483	219	2.61488e-06	0.00261488
