# Supplementary material for: Loss of Elp3 blocks intestinal tuft cell differentiation via an mTORC1-Atf4 axis
Source: EMBO J. 2024 Jul 31;43(18):6. doi: 10.1038/s44318-024-00184-4 (PMC11405396; doi:10.1038/s44318-024-00184-4)
Supplement: Supplementary file 12 — Source data Fig. 9 [file 44318_2024_184_MOESM12_ESM.zip]

Archive with 34 entries (25 files):
- Figure 9/9A/
- Figure 9/9A/WB uncropped gels.pptx
- Figure 9/9B/
- Figure 9/9B/Dclk1 IF organoid + DMSO + IL13.tif
- Figure 9/9B/Dclk1 IF organoid + DMSO.tif
- Figure 9/9B/Dclk1 IF organoid + Thapsigargin + IL13.tif
- Figure 9/9B/Dclk1 IF organoid + Thapsigargin.tif
- Figure 9/9B/Dclk1 IF quantification on Thapsigargin treated organoids.xlsx
- Figure 9/9C/
- Figure 9/9C/WB uncropped gels.pptx
- Figure 9/9D/
- Figure 9/9D/Dclk1 IF EV organoid + IL13.tif
- Figure 9/9D/Dclk1 IF EV organoid + PBS.tif
- Figure 9/9D/Dclk1 IF Mutant Atf4 OE organoid + IL13.tif
- Figure 9/9D/Dclk1 IF Mutant Atf4 OE organoid + PBS.tif
- Figure 9/9D/Dclk1 IF quantification on Mutant ATF4 overexpressing organoids + IL13.xlsx
- Figure 9/9E/
- Figure 9/9E/Metabolomic Analysis.xlsx
- Figure 9/9F/
- Figure 9/9F/Body weight upon RKV-deprived diet.xlsx
- Figure 9/9G/
- Figure 9/9G/WB uncropped gels.pptx
- Figure 9/9H/
- Figure 9/9H/Dclk1 IF quantification on mice + RKV-deprived diet.xlsx
- Figure 9/9H/IF Dclk1 CTR diet + PBS.tif
- Figure 9/9H/IF Dclk1 CTR diet + rIL13 D4.tif
- Figure 9/9H/IF Dclk1 RKV deprived diet + PBS.tif
- Figure 9/9H/IF Dclk1 RKV deprived diet + rIL13 D4.tif
- Figure 9/9I/
- Figure 9/9I/Alcian Blue IHC quantification on mice + RKV deprived diet.xlsx
- Figure 9/9I/IHC Alcian Blue Control Diet + IL13.jpg
- Figure 9/9I/IHC Alcian Blue Control Diet + PBS.jpg
- Figure 9/9I/IHC Alcian Blue RKV deprived Diet + IL13.jpg
- Figure 9/9I/IHC Alcian Blue RKV deprived Diet + PBS.jpg
