# Supplementary material for: Loss of Elp3 blocks intestinal tuft cell differentiation via an mTORC1-Atf4 axis
Source: EMBO J. 2024 Jul 31;43(18):6. doi: 10.1038/s44318-024-00184-4 (PMC11405396; doi:10.1038/s44318-024-00184-4)
Supplement: Supplementary file 12 — Source data Fig. 9 [file 44318_2024_184_MOESM12_ESM.zip › Figure 9/9B/Dclk1 IF quantification on Thapsigargin treated organoids.xlsx]

## Sheet: Summary
Dclk1+ / um area
	DMSO	Thapsigargin	DMSO + IL13	Thapsigargin + IL13
	0.00163885	0.000320028	0.00256057	0.000203037
	0.000481483	0.000305857	0.00164814	0.00018377
	0.00129925	0.000165517	0.00149858	0.000280403
	0.000548735	0.00033172	0.00086283	0.000388357
	0.000390105	8.80708e-05	0.00286487	0.000366176
	0.000279259	0.000126415	0.00507861	0.000576917
	0.000427994	0.00072447	0.00180212	0.000697864
	6.41151e-05	0.000108074	0.00123305	0.000509322
	7.87923e-05	0.000131339	0.00206885
	6.94197e-05	0.000247993	0.00151522	0.000505991
		0.000104079	0.00130569	0.000413616
	2.62822e-05	0.000202461		0.000272868
	2.54555e-05	0.000220973	0.00142983	0.000589677
	2.87691e-05		0.00123373	0.00057522
	9.32315e-05	0.000183621	0.000581162
	2.88281e-05	0.000104677	0.00107902	0.000109724
	0.000160318	0.000262671	0.00259229	0.000156081
	2.89399e-05	4.5e-08	0.00222416	0.000453358
	0.000109077	8.53146e-05	0.0029727	0.000197778
	4.67473e-05	0.000125558	0.00230467	0.000572583
				0.000368015
	3.0765e-05	0.000205378	0.00109016	0.00033379
	7.33709e-05	9.55784e-05	0.0016542	0.0005584
	7.81734e-05	0.000171352	0.00120996	0.000380737
	1.42453e-05		0.000397517	0.000809012
	0.000200356		0.000831451	0.000553475
	6.6356e-05
	5.74148e-05
	0.000359664
	5.3448e-05

## Sheet: 403
AVERAGE	dclk1+ / um area	0.0005278			0.00203987			0.000400731			0.000236692
	403 DMSO well2 002			403 DMSO + IL13 well 1 006			403 thapsi + IL13 well1 014			403 thapsi well1 008
	um area	12813.8		um area	43740.3		um area	78803.4		um area	18748.4
	dclk1+	21		dclk1+	112		dclk1+	16		dclk1+	6
		0.00163885			0.00256057			0.000203037			0.000320028
	um area	20769.2								um area	13078
	dclk1+	10		403 DMSO + IL13 well 1 007			403 thapsi + IL13 well1 015			dclk1+	4
		0.000481483		um area	37618		um area	16324.7			0.000305857
	um area	12314.8		dclk1+	62		dclk1+	3		um area	18125
	dclk1+	16			0.00164815			0.00018377		dclk1+	3
		0.00129925		um area	8674.91		um area	35662.9			0.000165517
	um area	41914.6		dclk1+	13		dclk1+	10		um area	6029.18
	dclk1+	23			0.00149857			0.000280403		dclk1+	2
		0.000548735		um area	32451.3						0.00033172
				dclk1+	28		403 thapsi + IL13 well2 012			um area	34063.5
	403 DMSO well2 003				0.00086283		um area	30899.4		dclk1+	3
	um area	58958.5					dclk1+	12			8.80708e-05
	dclk1+	23		403 DMSO + IL13 well 2 004				0.000388357
		0.000390105		um area	10471.7		um area	46425.8		403 thapsi well1 009
	um area	14323.6		dclk1+	30		dclk1+	17		um area	31641.8
	dclk1+	4			0.00286487			0.000366176		dclk1+	4
		0.000279259		um area	1969.04						0.000126415
	um area	14018.9		dclk1+	10		403 thapsi + IL13 well2 012			um area	5521.27
	dclk1+	6			0.00507861		um area	15600.2		dclk1+	4
		0.000427994		um area	41617.5		dclk1+	9			0.00072447
				dclk1+	75			0.000576917		um area	18505.8
	403 DMSO				0.00180212		um area	7164.72		dclk1+	2
	um area	46790.8					dclk1+	5			0.000108074
	dclk1+	3		403 DMSO + IL13 well 2 005				0.000697864
		6.41151e-05		um area	17841.9		um area	31414.3		403 thapsi well1 010
				dclk1+	22		dclk1+	16		um area	22841.7
	403 DMSO 001				0.00123305			0.000509322		dclk1+	3
	um area	76149.5		um area	5316.95						0.000131339
	dclk1+	6		dclk1+	11					um area	36291.3
		7.87923e-05			0.00206885					dclk1+	9
	um area	43215.4		um area	23099						0.000247993
	dclk1+	3		dclk1+	35					um area	48040.3
		6.94197e-05			0.00151522					dclk1+	5
				um area	17615.2						0.000104079
				dclk1+	23
					0.00130569					403 thapsi well2 011
										um area	24696.1
										dclk1+	5
											0.000202461
										um area	45254.4
										dclk1+	10
											0.000220973

## Sheet: 451
AVERAGE	dclk1+ / um area	6.08497e-05			0.00180219			0.000471475			0.000126981
	451 DMSO well1			451 DMSO + IL13 well 1 006			451 thapsi + IL13 well1 014			451 thapsi well1 008
	um area	76097		um area	43361.8		um area	49408		um area	38122.1
	dclk1+	2		dclk1+	62		dclk1+	25		dclk1+	7
		2.62822e-05			0.00142983			0.000505991			0.000183621
				um area	72138.8
	451 DMSO well2 002			dclk1+	89		451 thapsi + IL13 well1 014			451 thapsi well2 011
	um area	39284.3			0.00123373		um area	43518.6		um area	19106.4
	dclk1+	1					dclk1+	18		dclk1+	2
		2.54555e-05		451 DMSO + IL13 well 1 007				0.000413616			0.000104677
	um area	69519		um area	18927.6					um area	41877.5
	dclk1+	2		dclk1+	11		451 thapsi + IL13 well1 012			dclk1+	11
		2.87691e-05			0.000581162		um area	47642.1			0.000262671
				um area	17608.6		dclk1+	13
	451 DMSO well2 003			dclk1+	19			0.000272868		451 thapsi well2 011
	um area	53629.9			0.00107902		um area	15262.6		um area	88061900
	dclk1+	5					dclk1+	9		dclk1+	4
		9.32315e-05		451 DMSO + IL13 well 2 004				0.000589677			4.54226e-08
	um area	34688.4		um area	64036
	dclk1+	1		dclk1+	166		451 thapsi + IL13 well1 013			451 thapsi well2 009
		2.88281e-05			0.00259229		um area	79969.4		um area	58606.6
	um area	18712.8					dclk1+	46		dclk1+	5
	dclk1+	3		451 DMSO + IL13 well 2 005				0.00057522			8.53146e-05
		0.000160318		um area	25178.1					um area	31857.7
				dclk1+	56					dclk1+	4
	451 DMSO well1 001				0.00222416						0.000125558
	um area	34554.4		um area	27920.8
	dclk1+	1		dclk1+	83
		2.89399e-05			0.0029727
	um area	27503.6		um area	66387
	dclk1+	3		dclk1+	153
		0.000109077			0.00230467
	um area	42783.2
	dclk1+	2
		4.67473e-05

## Sheet: 456
AVERAGE	dclk1+ / um area	0.000103755			0.00103666			0.00040845			0.000157436
	456 DMSO well1			456 DMSO + IL13 well 1 006			456 thapsi + IL13 well1 010			456 thapsi well1 008
	um area	65008.9		um area	39443.8		um area	36455.1		um area	38952.5
	dclk1+	2		dclk1+	43		dclk1+	4		dclk1+	8
		3.0765e-05			0.00109016			0.000109724			0.000205378
	um area	27258.8					um area	6406.92		um area	41850.4
	dclk1+	2		456 DMSO + IL13 well 1 007			dclk1+	1		dclk1+	4
		7.33709e-05		um area	50175.4			0.000156081			9.55784e-05
	um area	38376.2		dclk1+	83		um area	19851.9
	dclk1+	3			0.0016542		dclk1+	9		456 thapsi well1 009
		7.81734e-05						0.000453358		um area	64195.5
				456 DMSO + IL13 well 2 004			um area	75842.5		dclk1+	11
	456 DMSO well2 002			um area	78514.9		dclk1+	15			0.000171352
	um area	70198.4		dclk1+	95			0.000197778
	dclk1+	1			0.00120996
		1.42453e-05		um area	20124.9		456 thapsi + IL13 well1 011
	um area	24955.6		dclk1+	8		um area	13971.8
	dclk1+	5			0.000397517		dclk1+	8
		0.000200356						0.000572583
	um area	15070.2		456 DMSO + IL13 well 2 005			um area	21738.3
	dclk1+	1		um area	114258		dclk1+	8
		6.6356e-05		dclk1+	95			0.000368015
					0.000831451		um area	44938.4
	456 DMSO well2 003						dclk1+	15
	um area	69668.5						0.00033379
	dclk1+	4
		5.74148e-05					456 thapsi + IL13 well2 012
							um area	26862.5
	456 DMSO well1 001						dclk1+	15
	um area	41705.6						0.0005584
	dclk1+	15					um area	15758.9
		0.000359664					dclk1+	6
	um area	74839						0.000380737
	dclk1+	4
		5.3448e-05					456 thapsi + IL13 well2 013
							um area	21013.3
							dclk1+	17
								0.000809012
							um area	37942.1
							dclk1+	21
								0.000553475
