# Supplementary material for: Loss of Elp3 blocks intestinal tuft cell differentiation via an mTORC1-Atf4 axis
Source: EMBO J. 2024 Jul 31;43(18):6. doi: 10.1038/s44318-024-00184-4 (PMC11405396; doi:10.1038/s44318-024-00184-4)
Supplement: Supplementary file 12 — Source data Fig. 9 [file 44318_2024_184_MOESM12_ESM.zip › Figure 9/9D/Dclk1 IF quantification on Mutant ATF4 overexpressing organoids + IL13.xlsx]

## Sheet: Summary
Dclk1+ / um area
	EV + PBS	ATF4 Mutant + PBS	EV +L13	ATF4 Mutant + IL13
	8e-05	5e-05	0.00143	0.00077
	3e-05	0	0.00068	0.00098
	0	1e-05	0.00184	0.00073
	0.0001	0	0.00225	0.00095
	0	0.0001	0.00081	0.00142
	0.00043	7e-05	0.0012	0.00073
	0.00013	0	0.00132	0.0003
	3e-05	5e-05	0.0011	0.00052
	0	0	0.00134	0.00022
			0.00219	0.00032
			0.00156	0.00042
			0.00105	0.00069
				0.00057
				0.00043
	2.89e-05	4.8e-05	0.00279576	0.0018775
	1.45e-05	2.1e-05	0.00267596	0.0013699
	2.23e-05	3.5e-05	0.0019389	0.0015541
			0.0020586
	6.45e-05	3.12e-05	0.00203055	0.00167
	5.79e-05	1.69e-05	0.00298013	0.00133662
	2.56e-05	2.41e-05	0.00243935	0.00167963

## Sheet: Exp1
AVERAGE	dclk1+ / um area	9.05361e-05			0.00142878			3.11697e-05			0.00092959
	5085 ctr-cherry 001			5085 ctrl-cherry + IL13 001			5085 ATF4 S219A-cherry 001			5085 ATF4 S219A-cherry + IL13 001
	um area	25343.2		um area	56645.3		um area	36822.3		um area	121360
	Dclk1+	2		Dclk1+	81		Dclk1+	2		Dclk1+	93
		7.89167e-05			0.00142995			5.43149e-05			0.000766313
	um area	30190.6		um area	58768.9		um area	1		5085 ATF4 S219A-cherry + IL13 002
	Dclk1+	1		Dclk1+	40		Dclk1+	0		um area	68464.1
		3.31229e-05			0.000680633			0		Dclk1+	67
											0.000978616
	um area	15211.5		5085 ctrl-cherry + IL13 002			5085 ATF4 S219A-cherry 002
	Dclk1+	0		um area	25485.8		um area	87612.8		5085 ATF4 S219A-cherry + IL13 003
		0		Dclk1+	47		Dclk1+	1		um area	61517.4
					0.00184416			1.14139e-05		Dclk1+	45
	5085 ctr-cherry 002										0.000731501
	um area	29221.3		5085 ctrl-cherry + IL13 003			um area	1
	Dclk1+	3		um area	34655.9		Dclk1+	0		5085 ATF4 S219A-cherry + IL13 004
		0.000102665		Dclk1+	78			0		um area	92295.2
					0.0022507					Dclk1+	88
	um area	1					5085 ATF4 S219A-cherry 003				0.000953463
	Dclk1+	0		um area	37231.7		um area	93256.3
		0		Dclk1+	30		Dclk1+	9		5085 ATF4 S219A-cherry + IL13 005
					0.000805764			9.65082e-05		um area	72479.5
	5085 ctr-cherry 003									Dclk1+	103
	um area	20725.5		5085 ctrl-cherry + IL13 004			5085 ATF4 S219A-cherry 004				0.00142109
	Dclk1+	9		um area	68464.5		um area	60967.2
		0.000434247		Dclk1+	82		Dclk1+	4		5085 ATF4 S219A-cherry + IL13 006
					0.0011977			6.5609e-05		um area	68818
	um area	52910								Dclk1+	50
	Dclk1+	7		5085 ctrl-cherry + IL13 005			um area	1			0.000726554
		0.0001323		um area	38762.5		Dclk1+	0
				Dclk1+	51			0
	um area	29785.5			0.00131571
	Dclk1+	1					5085 ATF4 S219A-cherry 005
		3.35734e-05		5085 ctrl-cherry + IL13 006			um area	37963.9
				um area	48294.8		Dclk1+	2
	5085 ctr-cherry 004			Dclk1+	53			5.26817e-05
	um area	1			0.00109743
	Dclk1+	0					um area	1
		0		5085 ctrl-cherry + IL13 007			Dclk1+	0
				um area	58329.7			0
				Dclk1+	78
					0.00133723
				5085 ctrl-cherry + IL13 008
				um area	11847.1
				Dclk1+	26
					0.00219463
				um area	25597.2
				Dclk1+	40
					0.00156267

## Sheet: Exp2
AVERAGE	dclk1+ / um area	/			0.00104784			/			0.000434491
	5085 ctr-cherry 001			5085 ctrl-cherry + IL13 001			5085 ATF4 S219A-cherry 001			5085 ATF4 S219A-cherry + IL13 001
	um area			um area	47717.3		um area			um area	106424
	Dclk1+			Dclk1+	50		Dclk1+			Dclk1+	32
		#DIV/0!			0.00104784			#DIV/0!			0.000300684
										5085 ATF4 S219A-cherry + IL13 002
										um area	122505
										Dclk1+	64
											0.000522429
										5085 ATF4 S219A-cherry + IL13 003
										um area	136381
										Dclk1+	30
											0.000219973
										5085 ATF4 S219A-cherry + IL13 004
										um area	80302.9
										Dclk1+	26
											0.000323774
										um area	19173.7
										Dclk1+	8
											0.000417237
										5085 ATF4 S219A-cherry + IL13 005
										um area	68017.6
										Dclk1+	47
											0.000690998
										um area	81152.2
										Dclk1+	46
											0.000566836
										5085 ATF4 S219A-cherry + IL13 006
										um area	55299.8
										Dclk1+	24
											0.000433998

## Sheet: Exp3 
7019 CTR IL13	DAPI	Dclk1	Ratio	Dclk1+/um2			7019 CTR O	DAPI	Dclk1	Ratio	Dclk1+/um2
1	50791186	142	2.79576e-06	0.00279576			1	69167038	2	2.89155e-08	2.89155e-05
2	38117218	102	2.67596e-06	0.00267596			2	69167038	1	1.44578e-08	1.44578e-05
3	38681795	75	1.9389e-06	0.0019389			3	89853081	2	2.22586e-08	2.22586e-05
4	48090901	99	2.0586e-06	0.0020586
				0.0023673							2.18773e-05
7019 Atf4 OE Mutant IL13	DAPI	Dclk1	Ratio	Dclk1+/um2			7019 Atf4 OE Mutant O	DAPI	Dclk1	Ratio	Dclk1+/um2
1	56991158	107	1.87748e-06	0.00187748			1	62701495	3	4.78457e-08	4.78457e-05
2	129932292	178	1.36994e-06	0.00136994			2	143932190	3	2.08431e-08	2.08431e-05
3	92657903	144	1.5541e-06	0.0015541			3	86211578	3	3.47981e-08	3.47981e-05
7047 CTR IL13	DAPI	Dclk1	Ratio	Dclk1+/um2			7047 CTR O	DAPI	Dclk1	Ratio	Dclk1+/um2
1	35950763	73	2.03055e-06	0.00203055			1	108501805	7	6.45151e-08	6.45151e-05
2	26844508	80	2.98013e-06	0.00298013			2	69135523	4	5.78574e-08	5.78574e-05
3	72970343	178	2.43935e-06	0.00243935			3	78136857	2	2.55961e-08	2.55961e-05
7047 Atf4 OE Mutant IL13	DAPI	Dclk1	Ratio	Dclk1+/um2			7047 Atf4 OE Mutant O	DAPI	Dclk1	Ratio	Dclk1+/um2
1	35899648	60	1.67133e-06	0.00167133			1	96112239	3	3.12135e-08	3.12135e-05
2	121949809	163	1.33662e-06	0.00133662			2	118589249	2	1.68649e-08	1.68649e-05
3	80374797	135	1.67963e-06	0.00167963			3	41462405	1	2.41182e-08	2.41182e-05
			1	7173857	3970781	0	4095
			2	40917044	3781330	0	4095
			3		3963876	0	4095
				48090901
