# Supplementary material for: Loss of Elp3 blocks intestinal tuft cell differentiation via an mTORC1-Atf4 axis
Source: EMBO J. 2024 Jul 31;43(18):6. doi: 10.1038/s44318-024-00184-4 (PMC11405396; doi:10.1038/s44318-024-00184-4)
Supplement: Supplementary file 12 — Source data Fig. 9 [file 44318_2024_184_MOESM12_ESM.zip › Figure 9/9E/Metabolomic Analysis.xlsx]

## Sheet: Exp1
Exp1	4318 NI WT	4308 NI WT	4313 NI WT	4314 NI KO	4315 NI KO	4307 NI KO
	NI WT	NI WT	NI WT	NI KO	NI KO	NI KO		Moy WT			Ratio on WT
									4318 NI WT	4308 NI WT	4313 NI WT	4314 NI KO	4315 NI KO	4307 NI KO
Methionine	684000000	374000000	623000000	464000000	557000000	556000000		5.60333e+08	1.2207	0.66746	1.11184	0.828079	0.994051	0.992267		Methionine
Phenylalanine	971000000	518000000	900000000	758000000	933000000	743000000		7.96333e+08	1.21934	0.650481	1.13018	0.951863	1.17162	0.933026		Phenylalanine
Serine	49700000	37600000	51700000	47900000	55200000	40900000		4.63333e+07	1.07266	0.811511	1.11583	1.03381	1.19137	0.882734		Serine
Tyrosine	750000000	437000000	692000000	623000000	715000000	639000000		6.26333e+08	1.19745	0.697712	1.10484	0.994678	1.14156	1.02022		Tyrosine
Proline	16400000000	9050000000	12800000000	15600000000	14100000000	11100000000		12750000000	1.28627	0.709804	1.00392	1.22353	1.10588	0.870588		Proline
Histidine	427000000	269000000	452000000	350000000	540000000	354000000		3.82667e+08	1.11585	0.702962	1.18118	0.914634	1.41115	0.925087		Histidine
GLN	470000000	384000000	359000000	425000000	596000000	302000000		4.04333e+08	1.16241	0.949711	0.887881	1.05111	1.47403	0.746908		GLN
Tryptophan	253000000	126000000	240000000	203000000	300000000	191000000		2.06333e+08	1.22617	0.610662	1.16317	0.983845	1.45396	0.925687		Tryptophan
L-Alanine	956000000	655000000	836000000	941000000	950000000	880000000		8.15667e+08	1.17205	0.803024	1.02493	1.15366	1.16469	1.07887		L-Alanine
Threonine	362000000	187000000	340000000	318000000	391000000	310000000		2.96333e+08	1.2216	0.631046	1.14736	1.07312	1.31946	1.04612		Threonine
IsoLeucine	551000000	434000000	474000000	529000000	627000000	592000000		4.86333e+08	1.13297	0.892392	0.97464	1.08773	1.28924	1.21727		IsoLeucine
Leucine	817000000	642000000	879000000	962000000	955000000	923000000		7.79333e+08	1.04833	0.823781	1.12789	1.23439	1.22541	1.18435		Leucine
Glycine	63000000	43200000	59900000	64400000	80900000	57600000		5.53667e+07	1.13787	0.780253	1.08188	1.16315	1.46117	1.04034		Glycine
Asparagine	159000000	70000000	138000000	132000000	188000000	138000000		1.22333e+08	1.29973	0.572207	1.12807	1.07902	1.53678	1.12807		Asparagine
Valine	512000000	328000000	391000000	515000000	491000000	583000000		4.10333e+08	1.24777	0.79935	0.952884	1.25508	1.19659	1.4208		Valine
Cystine	33600000	84000000	32200000	91700000	82500000	35800000		4.99333e+07	0.672897	1.68224	0.64486	1.83645	1.6522	0.716956		Cystine
GLU	1400000000	1070000000	1260000000	1930000000	1670000000	1800000000		1.24333e+09	1.12601	0.86059	1.0134	1.55228	1.34316	1.44772		GLU
Lysine	123000000	77700000	118000000	117000000	141000000	237000000		1.06233e+08	1.15783	0.731409	1.11076	1.10135	1.32727	2.23094		Lysine
Aspartate	805000000	633000000	510000000	1090000000	749000000	1270000000		6.49333e+08	1.23973	0.974846	0.785421	1.67864	1.15349	1.95585		Aspartate
Ornithine	81400000	45700000	82000000	93000000	130000000	167000000		69700000	1.16786	0.655667	1.17647	1.33429	1.86514	2.39598		Ornithine
Arginine	229000000		215000000	224000000	237000000	428000000		222000000	1.03153		0.968468	1.00901	1.06757	1.92793		Arginine

## Sheet: Exp2
Exp2
	7805	7512	7813	7815				Moy WT		Ratio on WT
	WT	WT	Elp3DIEC	Elp3DIEC					7805 WT	7812 WT	7813 KO	7815 KO
Arginine	0.0469231	0.05	0.14949	0.0909548				0.0484615	0.968254	1.03175	3.08471	1.87684	Arginine
Asparagine	0.00191538	0.00944915	0.00332653	0.00203518				0.00568227	0.337081	1.66292	0.585423	0.358163	Asparagine
Aspartate	0.0669231	0.0652542	0.0790816	0.0718593				0.0660887	1.01263	0.987374	1.1966	1.08732	Aspartate
Cystine	0.00195	0.00338983	0.00164796	0.00420603				0.00266992	0.73036	1.26964	0.617233	1.57534	Cystine
GLN	0.189615	0.232203	0.332653	0.364322				0.210909	0.899037	1.10096	1.57723	1.72738	GLN
GLU	0.213846	0.169915	0.237245	0.20402				0.191881	1.11447	0.885525	1.23642	1.06327	GLU
Glycine	0.0240385	0.0264831	0.0284184	0.0290452				0.0252608	0.951613	1.04839	1.125	1.14982	Glycine
Histidine	0.0576923	0.0834746	0.121939	0.125126				0.0705834	0.817363	1.18264	1.72758	1.77273	Histidine
IsoLeucine	0.0265	0.0644068	0.080102	0.0844221				0.0454534	0.583015	1.41699	1.76229	1.85733	IsoLeucine
L-Alanine	0.105385	0.122034	0.137245	0.123116				0.113709	0.92679	1.07321	1.20698	1.08272	L-Alanine
Leucine	0.0969231	0.0983051	0.208163	0.172864				0.0976141	0.992921	1.00708	2.13251	1.7709	Leucine
Lysine	0.0202692	0.0169068	0.0663265	0.0282915				0.018588	1.09045	0.909553	3.56824	1.52203	Lysine
Methionine	0.0515385	0.0754237	0.134694	0.102513				0.0634811	0.811871	1.18813	2.1218	1.61485	Methionine
Ornithine	0.0113077	0.0079661	0.0185714	0.00463819				0.0096369	1.17337	0.826625	1.92712	0.481295	Ornithine
Phenylalanine	0.0907692	0.11822	0.189796	0.164824				0.104495	0.868648	1.13135	1.81632	1.57734	Phenylalanine
Proline	1.87692	1.8178	1.96429	1.92965				1.84736	1.016	0.983997	1.06329	1.04454	Proline
Serine	0.0193462	0.0293644	0.0336735	0.0254774				0.0243553	0.794331	1.20567	1.38259	1.04607	Serine
Threonine	0.0626923	0.0690678	0.123469	0.105528				0.0658801	0.951613	1.04839	1.87415	1.60181	Threonine
Tryptophan	0.00738462	0.0095339	0.0157653	0.0183417				0.00845926	0.872963	1.12704	1.86368	2.16824	Tryptophan
Tyrosine	0.0580769	0.0792373	0.12602	0.107538				0.0686571	0.845898	1.1541	1.8355	1.5663	Tyrosine
Valine	0.0553846	0.100424	0.0841837	0.0994975				0.0779042	0.710933	1.28907	1.08061	1.27718	Valine

## Sheet: Exp3
Exp3
4670	4667	4669	4676				Ratio on WT
WT	Elp3DIEC	Elp3DIEC	Elp3DIEC			4670 WT	4667 KO	4669 KO	4676 KO
0.0646388	0.0678125	0.163211	0.221978			1	1.0491	2.52497	3.43413	Arginine
0.00410646	0.0095625	0.00555184	0.00338828			1	2.32865	1.35198	0.825109	Asparagine
0.131559	0.165937	0.164548	0.156777			1	1.26132	1.25076	1.19168	Aspartate
0.000222814	0.000315625	0.000498328	0.000101099			1	1.41654	2.23652	0.453737	Cystine
0.295437	0.135625	0.190635	0.274725			1	0.459065	0.645265	0.929894	GLN
0.274905	0.273438	0.404682	0.388278			1	0.994662	1.47208	1.41241	GLU
0.018327	0.0206563	0.0351171	0.0299634			1	1.12709	1.91614	1.63493	Glycine
0.102662	0.0628125	0.117726	0.0985348			1	0.61184	1.14674	0.959802	Histidine
0.0520913	0.063125	0.0792642	0.154945			1	1.21182	1.52164	2.97449	IsoLeucine
0.141065	0.137813	0.226087	0.20293			1	0.976946	1.60272	1.43856	L-Alanine
0.0980989	0.0996875	0.149164	0.135165			1	1.01619	1.52055	1.37784	Leucine
0.0225856	0.0222187	0.0585284	0.0857143			1	0.983759	2.59141	3.79509	Lysine
0.08327	0.0565625	0.0916388	0.130769			1	0.679267	1.1005	1.57043	Methionine
0.00278707	0.000371875	0.00926421	0.0341026			1	0.133429	3.32399	12.236	Ornithine
0.121673	0.0665625	0.130435	0.147619			1	0.547061	1.07201	1.21324	Phenylalanine
1.71103	1.68125	2.77258	2.91575			1	0.982597	1.62042	1.70409	Proline
0.0231939	0.00575	0.0255853	0.0265568			1	0.24791	1.1031	1.14499	Serine
0.078327	0.0696875	0.1301	0.128571			1	0.8897	1.66099	1.64147	Threonine
0.0156654	0.0149375	0.0298997	0.0346154			1	0.953535	1.90864	2.20967	Tryptophan
0.081749	0.0625	0.116388	0.136264			1	0.764535	1.42372	1.66685	Tyrosine
0.0262357	0.040625	0.0545151	0.134432			1	1.54846	2.07789	5.12401	Valine
