# Supplementary material for: Loss of Elp3 blocks intestinal tuft cell differentiation via an mTORC1-Atf4 axis
Source: EMBO J. 2024 Jul 31;43(18):6. doi: 10.1038/s44318-024-00184-4 (PMC11405396; doi:10.1038/s44318-024-00184-4)
Supplement: Supplementary file 12 — Source data Fig. 9 [file 44318_2024_184_MOESM12_ESM.zip › Figure 9/9F/Body weight upon RKV-deprived diet.xlsx]

## Sheet: Body weight
		Control Diet										RKV-Deprived Diet
	1	19.82	18.37	19.72	18.28	20.7	19.44	20.58	19.44			20.74	19.52	18.75	19.71	19.62	21.14	19	19.3
	2	19.39	17.47	19.54	17.22	20.43	18.94	20.32	19.11			19.67	19.01	18.4	19.15	18.92	19.83	17.83	17.75
	3	19.51	17.63	19.2	17.49	20.47	19.25	20.34	19.29			18.92	18.12	17.4	18.33	19.19	18.38	17.46	17.78
	4	19.26	17.82	19.56	17.25	20.13	19.2	20.36	19.43			18.3	17.6	16.82	18.03	18.45	17.51	17.14	17.15
	5	19.31	17.65	19.9	17.41	19.92	18.72	20.39	19.58			18.38	17.64	16.77	17.19	18.11	17.48	16.39	16.93
	6	19.84	17.74	19.79	17.74	20.61	18.96	20.49	19.88			18.54	17.26	16.64	17.2	18.06	17.29	16.33	16.92
	7	19.76	17.57	19.93	17.51	20.35	18.66	19.89	19.96			17.83	16.9	16.45	16.69	17.41	16.65	15.86	16.26
	8	19.85	17.62	19.84	17.79	20.29	18.36	20.25	19.96			17.71	16.33	16.16	16.38	17.36	16.63	15.61	16.35
	9	19.83	17.97	20.24	17.61	20.44	18.63	20.25	20.24			17.28	15.86	15.54	15.98	16.42	15.66	15.19	15.36
	10	19.77	17.97	20.55	17.71	20.57	18.69	20.4	20.85			16.9	16	15.14	15.69	16.4	15.88	14.72	15.04
	11	19.77	17.97	20.55	17.71	20.57	18.69	20.4	20.85			16.9	16	15.14	15.69	16.4	15.88	14.72	15.04
	12	20.31	17.89	20.73	17.8	20.71	18.51	20.37	21.31			16.26	15.22	14.96	15.44	15.81	15.17	14.66	15.07
	13	21.19	18.51	20.73	18.31	21.39	19.15	20.64	21.45			16.06	14.69	15.18	15.12	15.38	14.84	14.51	14.89
