# Supplementary material for: Loss of Elp3 blocks intestinal tuft cell differentiation via an mTORC1-Atf4 axis
Source: EMBO J. 2024 Jul 31;43(18):6. doi: 10.1038/s44318-024-00184-4 (PMC11405396; doi:10.1038/s44318-024-00184-4)
Supplement: Supplementary file 12 — Source data Fig. 9 [file 44318_2024_184_MOESM12_ESM.zip › Figure 9/9H/Dclk1 IF quantification on mice + RKV-deprived diet.xlsx]

## Sheet: Summary
	Dclk1+ cells/mm					Dclk1+ cells/mm
CTRL 4 PBS	1.62266				RKV 3 PBS	1.43235
CTRL 7 PBS	1.75583				RKV 4 PBS	1.39887
CTRL 8 PBS	1.66918				RKV 8 PBS	1.55378
CTRL 5 rIL13	11.9073				RKV 1 rIL13	8.59738
CTRL 6 rIL13	12.0502				RKV 2 rIL13	8.11637
CTRL 1 rIL13	12.0949				RKV 5 rIL13	11.7594
CTRL 2 rIL13	10.8836				RKV 6 rIL13	9.72903
					RKV 9 rIL13	6.85242
					RKV 10 rIL13	5.46346

## Sheet: Il13
CTRL 5 rIL13	DAPI (mm)	Dckl1 (nb)	Nombre de cellules +/mm		RKV 1 rIL13	DAPI (mm)	Dckl1 (nb)	Nombre de cellules +/mm
1	6.76529	75	11.086		1	5.87619	51	8.67909
2	6.6452	82	12.3397		2	5.76343	49	8.50189
3	5.17067	58	11.2171		3	5.53145	57	10.3047
4	6.7764	88	12.9862		4	6.80779	47	6.90385
	6.33939		11.9073			5.99472		8.59738
CTRL 6 rIL13	DAPI (mm)	Dckl1 (nb)	Nombre de cellules +/mm
1	5.9857	87	14.5346		RKV 2 rIL13	DAPI (mm)	Dckl1 (nb)	Nombre de cellules +/mm
2	7.55569	85	11.2498
3	6.31244	71	11.2476		1	3.86398	31	8.02282
4	5.81989	65	11.1686		2	7.81001	79	10.1152
					3	7.26743	55	7.56801
	6.41843		12.0502		4	7.10119	48	6.75943
						6.51065		8.11637
CTRL 1 rIL13	DAPI (mm)	Dckl1 (nb)	Nombre de cellules +/mm
1	5.75547	80	13.8998		RKV 5 rIL13	DAPI (mm)	Dckl1 (nb)	Nombre de cellules +/mm
2	6.17379	81	13.12
3	5.82697	64	10.9834		1	4.68261	64	13.6676
4	6.26415	65	10.3765		2	5.45962	68	12.4551
					3	5.3958	60	11.1198
	6.0051		12.0949		4	4.08366	40	9.79514
						4.90542		11.7594
CTRL 2 rIL13	DAPI (mm)	Dckl1 (nb)	Nombre de cellules +/mm		RKV 6 rIL13	DAPI (mm)	Dckl1 (nb)	Nombre de cellules +/mm
1	5.88203	64	10.8806		1	3.57948	41	11.4542
2	6.1163	72	11.7718		2	4.05168	40	9.87245
3	6.87062	69	10.0428		3	4.30921	39	9.05039
4	5.62775	61	10.8391		4	3.63036	31	8.53909
	6.12417		10.8836			3.89268		9.72903
					RKV 9 rIL13	DAPI (mm)	Dckl1 (nb)	Nombre de cellules +/mm
					1	3.43393	25	7.28028
					2	4.36459	32	7.33173
					3	5.55898	33	5.93634
					4	3.78936	26	6.86132
								6.85242
					RKV 10 rIL13	DAPI (mm)	Dckl1 (nb)	Nombre de cellules +/mm
					1	5.42855	26	4.78949
					2	5.2903	23	4.34758
					3	4.83753	31	6.40823
					4	5.0725	32	6.30853
								5.46346

## Sheet: PBS
CTRL 4 PBS	DAPI (mm)	Dckl1 (nb)	Nombre de cellules +/mm			RKV 3 PBS	DAPI (mm)	Dckl1 (nb)	Nombre de cellules +/mm
1	6.02881	11	1.82457			1011	10.4674	14	1.33749
2	5.69074	8	1.40579			1012	11.0563	21	1.89938
3	6.26697	12	1.9148			1013	9.93952	10	1.00609
4	5.94584	8	1.34548			1014	16.1459	24	1.48645
	5.98309		1.62266						1.43235
CTRL 7 PBS	DAPI (mm)	Dckl1 (nb)	Nombre de cellules +/mm			RKV 4 PBS	DAPI (mm)	Dckl1 (nb)	Nombre de cellules +/mm
21	13.8597	20	1.44304			1	6.9297	12	1.73168
22	10.3046	19	1.84384			2	6.05341	7	1.15637
23	15.2525	23	1.50795			3	7.61159	9	1.18241
24	11.0273	26	2.35778			4	6.5573	10	1.52502
20	14.1403	23	1.62656
			1.75583				6.788		1.39887
CTRL 8 PBS	DAPI (mm)	Dckl1 (nb)	Nombre de cellules +/mm			RKV 8 PBS	DAPI (mm)	Dckl1 (nb)	Nombre de cellules +/mm
1	6.77742	14	2.06568			1	5.08924	5	0.982466
2	7.9426	10	1.25903			2	5.68369	6	1.05565
3	7.17203	15	2.09146			3	7.78951	18	2.3108
4	5.65043	6	1.06187			4	7.50179	14	1.86622
5	6.95987	13	1.86785
			1.66918				6.51606		1.55378
	6.90047
