# Supplementary material for: Loss of Elp3 blocks intestinal tuft cell differentiation via an mTORC1-Atf4 axis
Source: EMBO J. 2024 Jul 31;43(18):6. doi: 10.1038/s44318-024-00184-4 (PMC11405396; doi:10.1038/s44318-024-00184-4)
Supplement: Supplementary file 12 — Source data Fig. 9 [file 44318_2024_184_MOESM12_ESM.zip › Figure 9/9I/Alcian Blue IHC quantification on mice + RKV deprived diet.xlsx]

## Sheet: Summary
	Alcian blue+ cells/mm				Alcian blue+ cells/mm
CTRL 3	11.4972			RKV 3	7.84682
CTRL 4	7.98111			RKV 4	6.26248
CTRL 7	12.0435			RKV 7	9.26658
CTRL 8	11.1593			RKV 8	12.924
CTRL 1 IL13 D4	15.4548			RKV 1 IL13 D4	17.1737
CTRL 2 IL13 D4	12.3059			RKV 2 IL13 D4	17.702
CTRL 5 IL13 D4	13.8955			RKV 5 IL13 D4	16.2544
CTRL 6 IL13 D4	14.5847			RKV 6 IL13 D4	16.0061

## Sheet: Alcian blue+ cells coutings
21HIS0720	DAPI (mm)	Al. Blue (nb)	Nombre de cellules +/mm		21HIS0724	DAPI (mm)	Al. Blue (nb)	Nombre de cellules +/mm		21HIS0725	DAPI (mm)	Al. Blue (nb)	Nombre de cellules +/mm		21HIS0728	DAPI (mm)	Al. Blue (nb)	Nombre de cellules +/mm
CTRL 8					CTRL 4					CTRL 2					CTRL 6
1	2.52248	33	13.0823		1	3.06607	23	7.50147		1	2.57892	24	9.30623		1	2.05065	32	15.6048
2	3.47367	34	9.78791		2	3.34905	31	9.25635		2	2.46903	28	11.3405		2	2.50518	37	14.7694
3	2.34258	19	8.11071		3	3.13369	26	8.29693		3	2.17333	33	15.1841		3	2.79355	34	12.1709
4	1.61099	22	13.6562		4	3.29998	23	6.96974		4	1.76795	22	12.4438		4	2.91254	46	15.7938
					5	3.67971	29	7.88106		5	2.71601	36	13.2547
			11.1593															14.5847
								7.98111					12.3059
21HIS0730	DAPI (mm)	Al. Blue (nb)	Nombre de cellules +/mm		21HIS0732	DAPI (mm)	Al. Blue (nb)	Nombre de cellules +/mm		21HIS0734	DAPI (mm)	Al. Blue (nb)	Nombre de cellules +/mm		21HIS0736	DAPI (mm)	Al. Blue (nb)	Nombre de cellules +/mm
CTRL 7					RKV 5					CTRL 3					CTRL 1
1	2.77689	30	10.8035		1	2.87389	41	14.2664		1	3.00995	30	9.96694		1	2.50008	36	14.3995
2	2.48208	34	13.6982		2	3.06006	44	14.3788		2	2.36643	35	14.7902		2	2.29561	44	19.167
3	3.1852	44	13.8139		3	2.25283	38	16.8677		3	1.90956	20	10.4736		3	1.77314	26	14.6633
4	2.53588	25	9.8585		4	1.79445	35	19.5046		4	3.06746	33	10.7581		4	1.69251	23	13.5893
			12.0435					16.2544					11.4972					15.4548
21HIS0738	DAPI (mm)	Al. Blue (nb)	Nombre de cellules +/mm		21HIS0739	DAPI (mm)	Al. Blue (nb)	Nombre de cellules +/mm		21HIS0742	DAPI (mm)	Al. Blue (nb)	Nombre de cellules +/mm		21HIS0744	DAPI (mm)	Al. Blue (nb)	Nombre de cellules +/mm
RKV 6					RKV 7					CTRL 5					RKV 8
1	6.03832	67	11.0958		1	3.0092	31	10.3017		1	3.37317	35	10.376		1	1.98566	35	17.6264
2	3.988	76	19.0572		2	3.40993	32	9.38435		2	2.73521	43	15.7209		2	3.50739	40	11.4045
3	3.47377	49	14.1057		3	3.44515	36	10.4495		3	2.22456	32	14.3848		3	3.82237	42	10.988
4	2.63084	52	19.7656		4	3.17426	22	6.93074		4	2.31784	35	15.1003		4	2.91989	30	10.2744
															5	2.09396	30	14.3269
			16.0061					9.26658					13.8955					12.924
21HIS0745	DAPI (mm)	Al. Blue (nb)	Nombre de cellules +/mm		21HIS0746	DAPI (mm)	Al. Blue (nb)	Nombre de cellules +/mm		21HIS0722	DAPI (mm)	Al. Blue (nb)	Nombre de cellules +/mm		21HIS0741	DAPI (mm)	Al. Blue (nb)	Nombre de cellules +/mm
RKV 4 EDU					RKV 1					RKV 2					RKV 3
1	3.38269	19	5.61683		1	2.3472	55	23.4322		1	1.61023	43	26.7043		1	2.41048	18	7.46738
2	3.42261	16	4.67479		2	2.64519	54	20.4144		2	1.96498	41	20.8653		2	2.69962	22	8.1493
3	3.3555	20	5.96037		3	2.85469	43	15.0629		3	1.50619	35	23.2374		3	4.27766	32	7.48072
4	3.61979	29	8.01152		4	3.24931	64	19.6965		4	1.86727	36	19.2794		4	3.48116	22	6.31974
5	5.10718	36	7.04889		5	1.95059	24	12.3039		5	2.75867	37	13.4123		5	3.56525	35	9.81697
					6	2.57098	35	13.6135		6	2.3766	24	10.0985
			6.26248		7	1.9755	31	15.6922		7	2.01695	24	11.8991					7.84682
										8	2.29535	37	16.1195
								17.1737
													17.702
