# Supplementary material for: Loss of Elp3 blocks intestinal tuft cell differentiation via an mTORC1-Atf4 axis
Source: EMBO J. 2024 Jul 31;43(18):6. doi: 10.1038/s44318-024-00184-4 (PMC11405396; doi:10.1038/s44318-024-00184-4)
Supplement: Supplementary file 13 — Source data Fig. 10 [file 44318_2024_184_MOESM13_ESM.zip]

Archive with 31 entries (20 files):
- Figure 10/10A/
- Figure 10/10A/IMG_2709.JPG
- Figure 10/10B/
- Figure 10/10B/IMG_2729.JPG
- Figure 10/10C/
- Figure 10/10C/qPCR Atf4 target genes Mice TgAtf4.xlsx
- Figure 10/10D/
- Figure 10/10D/Parasite count on WT vs TgAtf4 mice + Nb.xlsx
- Figure 10/10E/
- Figure 10/10E/Parasite count on WT vs TgAtf4 mice + Nb.xlsx
- Figure 10/10F/
- Figure 10/10F/WB uncropped gels.pptx
- Figure 10/10G/
- Figure 10/10G/Dclk1 IF quantification on TgAtf4 vs WT mice + Nb D7.xlsx
- Figure 10/10G/Dclk1 IF TgAtf4 + Nb D7.tif
- Figure 10/10G/Dclk1 IF TgAtf4 NI.tif
- Figure 10/10G/Dclk1 IF WT + Nb D7.tif
- Figure 10/10G/Dclk1 IF WT NI.tif
- Figure 10/10H/
- Figure 10/10H/qPCR analysis on TgAtf4 vs WT Mice + Nb.xlsx
- Figure 10/10I/
- Figure 10/10I/Quantification of Dclk1 WB TgATF4 mice with IL13 D4.xlsx
- Figure 10/10I/WB uncropped gels.pptx
- Figure 10/10J/
- Figure 10/10J/WB uncropped gels.pptx
- Figure 10/10K/
- Figure 10/10K/Dclk1 countings on TgATF4 vs WT organoids.xlsx
- Figure 10/10K/Dclk1 TgATF4 + IL13.tif
- Figure 10/10K/Dclk1 TgATF4 ctrl.tif
- Figure 10/10K/Dclk1 WT + IL13.tif
- Figure 10/10K/Dclk1 WT ctrl.tif
