# Supplementary material for: Loss of Elp3 blocks intestinal tuft cell differentiation via an mTORC1-Atf4 axis
Source: EMBO J. 2024 Jul 31;43(18):6. doi: 10.1038/s44318-024-00184-4 (PMC11405396; doi:10.1038/s44318-024-00184-4)
Supplement: Supplementary file 13 — Source data Fig. 10 [file 44318_2024_184_MOESM13_ESM.zip › Figure 10/10C/qPCR Atf4 target genes Mice TgAtf4.xlsx]

## Sheet: qPCR Atf4 target genes
SESN2			GADD34			ASNS			CHOP			ATF5			STC2
SAMPLE	fold		SAMPLE	fold		SAMPLE	fold		SAMPLE	fold		Name	fold		Name	fold
403 tgatf4	19.0934		403 tgatf4	3.6712		403 tgatf4	36.6312		403 tgatf4	3.38992		403 tgatf4	11.5648		TgATF4 NI 403	24.8685
403 tgatf4			403 tgatf4						403 tgatf4			403 tgatf4			TgATF4 NI 403
404 tgatf4	8.92282		404 tgatf4	2.60043		404 tgatf4	21.8946		404 tgatf4	2.1049		404 tgatf4	7.20584		TgATF4 NI 404	18.491
404 tgatf4			404 tgatf4						404 tgatf4			404 tgatf4			TgATF4 NI 404
405 tgatf4	12.996		405 tgatf4	4.04531		405 tgatf4	25.6342		405 tgatf4	4.39618		405 tgatf4	11.6857		TgATF4 NI 405	24.1048
405 tgatf4			405 tgatf4						405 tgatf4			405 tgatf4			TgATF4 NI 405
406 tgatf4	6.44196		406 tgatf4	1.88394		406 tgatf4	19.9387		406 tgatf4	1.57871		406 tgatf4	7.0088		TgATF4 NI 406	23.003
406 tgatf4			406 tgatf4						406 tgatf4			406 tgatf4			TgATF4 NI 406
407 tgatf4	13.595		407 tgatf4	3.29722		407 tgatf4	29.2426		407 tgatf4	3.4135		407 tgatf4	10.7903		TgATF4 NI 407	29.9867
407 tgatf4			407 tgatf4						407 tgatf4			407 tgatf4			TgATF4 NI 407
408 tgatf4	9.20552		408 tgatf4	2.63673		408 tgatf4	31.0711		408 tgatf4	2.99748		408 tgatf4	11.4254		TgATF4 NI 408	23.4051
408 tgatf4			408 tgatf4						408 tgatf4			408 tgatf4			TgATF4 NI 408
409 tgatf4	12.3591		409 tgatf4	3.34905		409 tgatf4	27.2371		409 tgatf4	2.47727		409 tgatf4	10.809		TgATF4 NI 409	16.4926
409 tgatf4			409 tgatf4						409 tgatf4			409 tgatf4			TgATF4 NI 409
402 tgatf4	13.2691		402 tgatf4	2.38874		402 tgatf4	29.446		402 tgatf4	3.19596		402 tgatf4	12.1819		TgATF4 NI 402	26.8388
402 tgatf4			402 tgatf4						402 tgatf4			402 tgatf4			TgATF4 NI 402
