# Supplementary material for: Loss of Elp3 blocks intestinal tuft cell differentiation via an mTORC1-Atf4 axis
Source: EMBO J. 2024 Jul 31;43(18):6. doi: 10.1038/s44318-024-00184-4 (PMC11405396; doi:10.1038/s44318-024-00184-4)
Supplement: Supplementary file 13 — Source data Fig. 10 [file 44318_2024_184_MOESM13_ESM.zip › Figure 10/10E/Parasite count on WT vs TgAtf4 mice + Nb.xlsx]

## Sheet: Adult worms
Days post-infection				WT					TgATF4
5		178	133	200			275	320	198	283
7		85	120	38	71		335	292	249	267
