# Supplementary material for: Loss of Elp3 blocks intestinal tuft cell differentiation via an mTORC1-Atf4 axis
Source: EMBO J. 2024 Jul 31;43(18):6. doi: 10.1038/s44318-024-00184-4 (PMC11405396; doi:10.1038/s44318-024-00184-4)
Supplement: Supplementary file 13 — Source data Fig. 10 [file 44318_2024_184_MOESM13_ESM.zip › Figure 10/10G/Dclk1 IF quantification on TgAtf4 vs WT mice + Nb D7.xlsx]

## Sheet: Summary
		Dclk1+ cells/mm				Dclk1+ cells/mm
	WT NI				TgATF4 NI
	21HIS3865	1.83534			19HIS2526	0.740761
	21HIS3869	1.59378			19HIS2527	1.04718
	21HIS3875	1.61728			19HIS2528	1.11861
	WT Nb D7				TgAtf4 Nb D7
	19HIS2726	10.2293			19HIS2724	1.66983
	19HIS2728	9.36387			19HIS2729	1.18049
	19HIS2731	9.66707			19HIS2735	1.12084
	19HIS2732	8.9486
	19HIS2734	8.84867

## Sheet: Nb D7
19HIS2724	DAPI (mm)	Dckl1 (nb)	Nombre de cellules +/mm		19HIS2726	DAPI (mm)	Dckl1 (nb)	Nombre de cellules +/mm		19HIS2728	DAPI (mm)	Dckl1 (nb)	Nombre de cellules +/mm
412 TgAtf4 NB J7					1356 WT NB J7 31-07-19					1355 WT NB J7 31-07-19
1	5.00837	10	1.99666		1	6.89312	60	8.70434		1	5.98135	46	7.69057
2	5.74591	6	1.04422		2	5.62433	63	11.2013		2	5.85182	70	11.9621
3	4.81589	13	2.6994		3	5.55379	61	10.9835		3	5.40666	43	7.95315
4	5.32462	5	0.939034		4	7.27948	73	10.0282		4	6.49767	64	9.84969
			1.66983					10.2293					9.36387
19HIS2729	DAPI (mm)	Dckl1 (nb)	Nombre de cellules +/mm		19HIS2731	DAPI (mm)	Dckl1 (nb)	Nombre de cellules +/mm		19HIS2732	DAPI (mm)	Dckl1 (nb)	Nombre de cellules +/mm
415 TgAtf4 NB J7					1360 WT NB J7 31-07-19					1348 WT NB J7 31-07-19
1	6.32553	8	1.26472		1	7.80703	39	4.9955		1	6.68758	56	8.37374
2	4.89484	4	0.817188		2	6.82301	89	13.0441		2	7.57068	52	6.86861
3	6.41259	7	1.0916		3	6.81334	77	11.3014		3	8.06699	73	9.04923
4	6.45798	10	1.54847		4	6.96876	65	9.32734		4	5.82465	67	11.5028
			1.18049					9.66707					8.9486
19HIS2734	DAPI (mm)	Dckl1 (nb)	Nombre de cellules +/mm		19HIS2735	DAPI (mm)	Dckl1 (nb)	Nombre de cellules +/mm
1364 WT NB J7 31-07-19					416 TgAtf4 NB J7
1	5.28009	40	7.57563		1	3.31035	6	1.8125
2	6.58385	56	8.50566		2	5.28317	6	1.13568
3	4.9757	61	12.2596		3	4.70023	4	0.851022
4	6.52129	46	7.05382		4	5.84663	4	0.684155
			8.84867					1.12084

## Sheet: NI
19HIS2526	DAPI (mm)	Dckl1 (nb)	Nombre de cellules +/mm		19HIS2527	DAPI (mm)	Dckl1 (nb)	Nombre de cellules +/mm		19HIS2528	DAPI (mm)	Dckl1 (nb)	Nombre de cellules +/mm
TgATF4 NI					TgATF4 NI					TgATF4 NI
1	4.339	3	0.691403		1	3.76291	3	0.797255		1	4.64206	6	1.29253
2	3.75923	3	0.798036		2	5.87128	8	1.36257		2	6.5518	4	0.61052
3	6.92181	3	0.433413		3	6.08445	8	1.31483		3	4.52461	8	1.76811
4	4.80681	5	1.04019		4	7.00219	5	0.714063		4	3.73476	3	0.803264
			0.740761					1.04718					1.11861
21HIS3865	DAPI (mm)	Dckl1 (nb)	Nombre de cellules +/mm		21HIS3869	DAPI (mm)	Dckl1 (nb)	Nombre de cellules +/mm		21HIS3875	DAPI (mm)	Dckl1 (nb)	Nombre de cellules +/mm
WT NI					WT NI					WT NI
1	6.55237	16	2.44187		1	4.84391	6	1.23867		1	5.21806	6	1.14985
2	5.64419	6	1.06304		2	5.69818	11	1.93044		2	4.84662	7	1.44431
3	3.64131	7	1.92238		3	5.71693	9	1.57427		3	4.38925	7	1.59481
4	5.22449	10	1.91406		4	4.28991	7	1.63173		4	4.38568	10	2.28015
			1.83534					1.59378					1.61728
