# Supplementary material for: Loss of Elp3 blocks intestinal tuft cell differentiation via an mTORC1-Atf4 axis
Source: EMBO J. 2024 Jul 31;43(18):6. doi: 10.1038/s44318-024-00184-4 (PMC11405396; doi:10.1038/s44318-024-00184-4)
Supplement: Supplementary file 13 — Source data Fig. 10 [file 44318_2024_184_MOESM13_ESM.zip › Figure 10/10H/qPCR analysis on TgAtf4 vs WT Mice + Nb.xlsx]

## Sheet: qPCR Dclk1 - IL25
Dclk1				IL25
SAMPLE	fold			SAMPLE	fold
1340 WT J7	3.77986			1340 WT J7	4.39237
1348 WT J7	4.7267			1348 WT J7	5.51171
1355 WT J7	5.09236			1355 WT J7	5.09824
1356 WT J7	4.15784			1356 WT J7	5.16046
1360 WT J7	4.99621			1360 WT J7	5.72589
1364 WT J7	5.2446			1364 WT J7	5.47364
3350 WT NI	1.3621			3350 WT NI	1.46155
3354 WT NI	1.09114			3354 WT NI	0.878126
3357 WT NI	0.672839			3357 WT NI	0.779165
402 TgATF4 NI	0.111749			402 TgATF4 NI	0.0549781
403 TgATF4 NI	0.113309			403 TgATF4 NI	0.0911888
404 TgATF4 NI	0.299543			404 TgATF4 NI	0.257474
405 TgATF4 NI	0.167048			405 TgATF4 NI	0.182378
406 TgATF4 NI	0.311183			406 TgATF4 NI	0.285686
407 TgATF4 NI	0.180283			407 TgATF4 NI	0.166086
408 TgATF4 NI	0.220803			408 TgATF4 NI	0.189793
409 TgATF4 NI	0.383111			409 TgATF4 NI	0.40402
411 TgATF4 J7	2.05742			411 TgATF4 J7	2.64359
412 TgATF4 J7	2.13737			412 TgATF4 J7	2.19238
413 TgATF4 J7	4.25257			413 TgATF4 J7	4.51586
414 TgATF4 J7	2.0432			414 TgATF4 J7	2.51839
415 TgATF4 J7	4.27473			415 TgATF4 J7	4.3244
416 TgATF4 J7	3.23964			416 TgATF4 J7	3.76461
