# Supplementary material for: Loss of Elp3 blocks intestinal tuft cell differentiation via an mTORC1-Atf4 axis
Source: EMBO J. 2024 Jul 31;43(18):6. doi: 10.1038/s44318-024-00184-4 (PMC11405396; doi:10.1038/s44318-024-00184-4)
Supplement: Supplementary file 13 — Source data Fig. 10 [file 44318_2024_184_MOESM13_ESM.zip › Figure 10/10I/Quantification of Dclk1 WB TgATF4 mice with IL13 D4.xlsx]

## Sheet: Dclk1 WB quantification
								AVERAGE Dclk1/Actin WT PBS
	genotype	mouse	treatment	Dclk1	actin		Dclk1/Actin	0.0219769	Dclk1/Actin
GEL1	WT	9969	PBS	189364	11115974		0.0170353		0.775145
		9970	PBS	139778	12696631		0.0110091		0.500937
		9965	IL13	3028205	11692560		0.258986		11.7844
		9966	IL13	3979811	12271560		0.324312		14.7569
		9971	IL13	4092104	10544731		0.388071		17.6581
		9977	IL13	4451983	9195782		0.484133		22.0292
		9983	IL13	3837397	9523660		0.402933		18.3344
	TgATF4	9976	PBS	84950	11422317		0.0074372		0.338409
		9982	PBS	34536	10417075		0.00331533		0.150855
		9972	IL13	1662962	11063489		0.150311		6.83948
		9978	IL13	3559861	10875782		0.32732		14.8938
		9980	IL13	1745426	9985539		0.174795		7.95359
		9981	IL13	1700255	10674953		0.159275		7.24738
		9945	IL13	1922083	11431924		0.168133		7.65043
GEL2	WT	9974	PBS	336920	10400752		0.0323938		1.47399
		9975	PBS	333920	12156016		0.0274695		1.24993
		9967	IL13	2016376	12081480		0.166898		7.59424
		9968	IL13	2847154	12073602		0.235816		10.7302
		9940	IL13	8506175	12041945		0.706379		32.1418
		9943	IL13	3692518	12039137		0.30671		13.956
		9944	IL13	7000175	10267338		0.681791		31.023
	TgATF4	9973	PBS	136778	13113966		0.0104299		0.474586
		9979	PBS	10	14146945		7.06866e-07		3.2164e-05
		9941	IL13	4828983	13433874		0.359463		16.3564
		9942	IL13	3836569	12842631		0.298737		13.5932
		9984	IL13	361435	6521388		0.055423		2.52187
