# Supplementary material for: Loss of Elp3 blocks intestinal tuft cell differentiation via an mTORC1-Atf4 axis
Source: EMBO J. 2024 Jul 31;43(18):6. doi: 10.1038/s44318-024-00184-4 (PMC11405396; doi:10.1038/s44318-024-00184-4)
Supplement: Supplementary file 13 — Source data Fig. 10 [file 44318_2024_184_MOESM13_ESM.zip › Figure 10/10K/Dclk1 countings on TgATF4 vs WT organoids.xlsx]

## Sheet: Summary
Dclk1+ / um area
	WT + PBS	TgAtf4 + PBS	WT + IL13	TgAtf4 + IL13
	0.00010269	9.317e-05	0.00196014	0.00095717
	0.00083143	0.0001065	0.00188653	0.00081456
	0.00018219	0.00011319	0.000943038	0.00044019
	0.00031822		0.00167746
	0.00014352	5.107e-05	0.00196659	0.00076673
	0.00014004	0	0.00159263	0.00090948
	3.2485e-05	2.077e-05	0.0013616	0.0007904
	6.7642e-05	0	0.0010493	0.00107621
		3.48e-05	0.00134038	0.00046571
			0.00177523	0.00085066
			0.00111732
			0.00122325
	6.131e-05		0.00108723
	7.336e-05		0.00151267
	3.193e-05		0.00155123
			0.00097451
	2.42e-05		0.00179353
	9.391e-05		0.00177551
	6.144e-05		0.00132118
	9.501e-05		0.00064899
	5.891e-05		0.00147307
	0.0001018		0.00102201
			0.00115829
	3.405e-05		0.00193742
	3.381e-05		0.00164605
	0.00016224		0.00136043
	8.849e-05		0.00174477
			0.00148823
			0.00144291

## Sheet: Dclk1 5085 WT
AVERAGE	dclk1+ / um area	0.000202025			0.00155529
14052020	5085 WT 001			5085 WT + IL13 001
	um area	48688		um area	21937.2
	Dclk1+	5		Dclk1+	43
		0.000102695			0.00196014
	um area	2405.49		um area	81101.5
	Dclk1+	2		Dclk1+	153
		0.000831431			0.00188652
	5085 WT 002			5085 WT + IL13 002
	um area	93308.9		um area	29691.3
	Dclk1+	17		Dclk1+	28
		0.00018219			0.000943038
	5085 WT 003			um area	18480.3
	um area	65991.9		Dclk1+	31
	Dclk1+	21			0.00167746
		0.000318221
				um area	54917.3
				Dclk1+	108
					0.00196659
				um area	48347.7
				Dclk1+	77
					0.00159263
				5085 WT + IL13 003
				um area	20564.1
				Dclk1+	28
					0.0013616
				um area	89583.7
				Dclk1+	94
					0.0010493
				5085 WT + IL13 004
				um area	18651.4
				Dclk1+	25
					0.00134038
				um area	58583.8
				Dclk1+	104
					0.00177523
18062020	5085 WT 001			5085 WT + IL13 001
	um area	27870.2		um area	54595.1
	Dclk1+	4		Dclk1+	61
		0.000143523			0.00111732
	um area	8278.24
	Dclk1+	0		5085 WT + IL13 002
		0		um area	58041.9
				Dclk1+	71
	um area	57127.7			0.00122325
	Dclk1+	8
		0.000140037
	5085 WT 002
	um area	30783.2
	Dclk1+	1
		3.24853e-05
	um area	59135
	Dclk1+	4
		6.76419e-05

## Sheet: Dclk1 9909 WT
AVERAGE	dclk1+ / um area	6.68746e-05			0.00130166
22022021	9909 WT 001			9909 WT + IL13 001
	um area	65246		um area	28512.9
	Dclk1+	4		Dclk1+	31
		6.13064e-05			0.00108723
	9909 WT 002			um area	45614.7
	um area	54526.8		Dclk1+	69
	Dclk1+	4			0.00151267
		7.33585e-05
				9909 WT + IL13 002
	um area	62644.3		um area	29653.8
	Dclk1+	2		Dclk1+	46
		3.19263e-05			0.00155123
				um area	52334.1
				Dclk1+	51
					0.000974508
				9909 WT + IL13 003
				um area	41259.5
				Dclk1+	74
					0.00179353
				9909 WT + IL13 004
				um area	56885.1
				Dclk1+	101
					0.00177551
				9909 WT + IL13 005
				um area	6812.08
				Dclk1+	9
					0.00132118
				um area	27735.4
				Dclk1+	18
					0.000648991
				9909 WT + IL13 006
				um area	12219.4
				Dclk1+	18
					0.00147307
				um area	25440
				Dclk1+	26
					0.00102201
				um area	10360.1
				Dclk1+	12
					0.00115829
9022021	9909 WT 001
	um area	41320.1
	Dclk1+	1
		2.42013e-05
	9909 WT 002
	um area	21296.4
	Dclk1+	2
		9.39126e-05
	um area	16275.3
	Dclk1+	1
		6.14428e-05
	9909 WT 003
	um area	21051.1
	Dclk1+	2
		9.50068e-05
	9909 WT 004
	um area	16973.6
	Dclk1+	1
		5.8915e-05
	um area	19646
	Dclk1+	2
		0.000101802

## Sheet: Dclk1 9906 WT 
AVERAGE	dclk1+ / um area	7.96483e-05			0.0016033
22022021	9906 WT 001			9906 WT + IL13 001
	um area	29371.1		um area	41291.9
	Dclk1+	1		Dclk1+	80
		3.40471e-05			0.00193742
	other 0			9906 WT + IL13 002
				um area	51638.9
	9906 WT 002			Dclk1+	85
	um area	29578.1			0.00164605
	Dclk1+	1
		3.38088e-05		um area	27932.4
				Dclk1+	38
	um area	43145.1			0.00136043
	Dclk1+	7
		0.000162243		9906 WT + IL13 003
				um area	55021.5
	um area	22600.3		Dclk1+	96
	Dclk1+	2			0.00174477
		8.84943e-05
				um area	88024
				Dclk1+	131
					0.00148823
				9906 WT + IL13 004
				um area	46433.9
				Dclk1+	67
					0.00144291

## Sheet: Dclk1 431 TgATF4
	Dclk1+ / um area	0.000104286			0.00073731
18062020	431 TgATF4 001			431 TgATF4 +IL13 001
	um area	53667.8		um area	26118.6
	Dclk1+	5		Dclk1+	25
		9.31658e-05			0.000957173
				um area	47878.5
	431 TgATF4 002			Dclk1+	39
	um area	84503.1			0.000814563
	Dclk1+	9
		0.000106505		431 TgATF4 +IL13 001
				um area	34075.9
	431 TgATF4 003			Dclk1+	15
	um area	97184.1			0.000440194
	Dclk1+	11
		0.000113187

## Sheet: Dclk1 9914 TgATF4
	Dclk1+ / um area	2.13286e-05			0.000809866
	9914 TgATF4 001			9914 TgATF4 +IL13 001
	um area	39160.7		um area	11738.2
	Dclk1+	2		Dclk1+	9
		5.10716e-05			0.00076673
	9914 TgATF4 002			um area	27488.2
	um area	1		Dclk1+	25
	Dclk1+	0			0.000909482
		0
				um area	32894.7
	9914 TgATF4 003			Dclk1+	26
	um area	48150.8			0.0007904
	Dclk1+	1
		2.07681e-05		9914 TgATF4 +IL13 002
				um area	40884.1
	um area	7771.88		Dclk1+	44
	Dclk1+	0			0.00107621
		0
				9914 TgATF4 +IL13 003
	9914 TgATF4 004			um area	40797.6
	um area	86198.7		Dclk1+	19
	Dclk1+	3			0.000465714
		3.48033e-05
				um area	9404.51
				Dclk1+	8
					0.000850656
				3				4095
