# Supplementary material for: Loss of Elp3 blocks intestinal tuft cell differentiation via an mTORC1-Atf4 axis
Source: EMBO J. 2024 Jul 31;43(18):6. doi: 10.1038/s44318-024-00184-4 (PMC11405396; doi:10.1038/s44318-024-00184-4)
Supplement: Supplementary file 14 — EV Figure Source data [file 44318_2024_184_MOESM14_ESM.zip]

Archive with 68 entries (47 files):
- EV figures/Figure EV1/
- EV figures/Figure EV1/EV1 A/
- EV figures/Figure EV1/EV1 A/IF pHH3 Ki67 KO D7.tif
- EV figures/Figure EV1/EV1 A/IF pHH3 Ki67 KO NI.tif
- EV figures/Figure EV1/EV1 A/IF pHH3 Ki67 WT D7.tif
- EV figures/Figure EV1/EV1 A/IF pHH3 Ki67 WT NI.tif
- EV figures/Figure EV1/EV1 A/Quantif IF KI67 and PHH3 WT KO Nb D7.xlsx
- EV figures/Figure EV1/EV1 B/
- EV figures/Figure EV1/EV1 B/WB uncropped gels.pptx
- EV figures/Figure EV1/EV1 C/
- EV figures/Figure EV1/EV1 C/qPCR Defa5 Mice WT KO Nb.xlsx
- EV figures/Figure EV1/EV1 D/
- EV figures/Figure EV1/EV1 D/qPCR ChgA Mice WT KO Nb.xlsx
- EV figures/Figure EV2/
- EV figures/Figure EV2/EV2 A/
- EV figures/Figure EV2/EV2 A/IF Dclk1 pSTAT6 KO D7 2 (RGB) green.tif
- EV figures/Figure EV2/EV2 A/IF Dclk1 pSTAT6 KO D7 2 (RGB) red.tif
- EV figures/Figure EV2/EV2 A/IF Dclk1 pSTAT6 KO D7 2 (RGB).tif
- EV figures/Figure EV2/EV2 A/IF Dclk1 pSTAT6 WT D7 4 (RGB) green.tif
- EV figures/Figure EV2/EV2 A/IF Dclk1 pSTAT6 WT D7 4 (RGB) red.tif
- EV figures/Figure EV2/EV2 A/IF Dclk1 pSTAT6 WT D7 4 (RGB).tif
- EV figures/Figure EV2/EV2 B/
- EV figures/Figure EV2/EV2 B/IHC Alcian Blue KO IL13.jpg
- EV figures/Figure EV2/EV2 B/IHC Alcian Blue KO PBS.jpg
- EV figures/Figure EV2/EV2 B/IHC Alcian Blue WT IL13.jpg
- EV figures/Figure EV2/EV2 B/IHC Alcian Blue WT PBS.jpg
- EV figures/Figure EV2/EV2 B/Quantif IHC Goblet WT KO Il13 D4 mice.xlsx
- EV figures/Figure EV2/EV2 C/
- EV figures/Figure EV2/EV2 C/IF ChgA KO DBZ.tif
- EV figures/Figure EV2/EV2 C/IF ChgA KO PBS.tif
- EV figures/Figure EV2/EV2 C/IF ChgA WT DBZ.tif
- EV figures/Figure EV2/EV2 C/IF ChgA WT PBS.tif
- EV figures/Figure EV2/EV2 C/Quantif IF ChgA DBZ mice.xlsx
- EV figures/Figure EV2/EV2 D/
- EV figures/Figure EV2/EV2 D/IHC Alcian Blue KO DBZ.tiff
- EV figures/Figure EV2/EV2 D/IHC Alcian Blue KO Veh.jpg
- EV figures/Figure EV2/EV2 D/IHC Alcian Blue WT DBZ.jpg
- EV figures/Figure EV2/EV2 D/IHC Alcian Blue WT Veh.tiff
- EV figures/Figure EV2/EV2 D/Quantif IHC Goblet DBZ mice.xlsx
- EV figures/Figure EV4/
- EV figures/Figure EV4/EV4 A/
- EV figures/Figure EV4/EV4 A/TgAtf4 mice - Weight.xlsx
- EV figures/Figure EV4/EV4 B/
- EV figures/Figure EV4/EV4 B/TgAtf4 mice - colon and SI length.xlsx
- EV figures/Figure EV4/EV4 C/
- EV figures/Figure EV4/EV4 C/WB uncropped gels.pptx
- EV figures/Figure EV4/EV4 D/
- EV figures/Figure EV4/EV4 D/WB uncropped gels.pptx
- EV figures/Figure EV4/EV4 E/
- EV figures/Figure EV4/EV4 E/qPCR RetnlB Mice TgATF4 NB J7.xlsx
- EV figures/Figure EV4/EV4 F/
- EV figures/Figure EV4/EV4 F/WB uncropped gels.pptx
- EV figures/Figure EV4/EV4 G/
- EV figures/Figure EV4/EV4 G/IHC Alcian Blue TgAtf4 Il13 b.jpg
- EV figures/Figure EV4/EV4 G/IHC Alcian Blue TgATf4 PBS.jpg
- EV figures/Figure EV4/EV4 G/IHC Alcian Blue WT IL13.jpg
- EV figures/Figure EV4/EV4 G/IHC Alcian Blue WT PBS.jpg
- EV figures/Figure EV4/EV4 G/Quantif IHC Goblet TgAtf4 Il13 D4 mice.xlsx
- EV figures/Figure EV4/EV4 H/
- EV figures/Figure EV4/EV4 H/qPCR Atf4 target genes on TgAtf4 org.xlsx
- EV figures/Figure EV4/EV4 I/
- EV figures/Figure EV4/EV4 I/qPCR analysis on TgAtf4 vs WT organoids.xlsx
- EV figures/Figure EV4/EV4 J/
- EV figures/Figure EV4/EV4 J/Mucin2 IF quantification on TgAtf4 vs WT organoids.xlsx
- EV figures/Figure EV4/EV4 J/Mucin2 IF TgATF4 + IL13.tif
- EV figures/Figure EV4/EV4 J/Mucin2 IF WT Ctr.tif
- EV figures/Figure EV4/EV4 J/Mucin2 IF WT+ IL13.tif
- EV figures/Figure EV4/EV4 J/Mucin2 TgATF4 Ctr.tif
