# Supplementary material for: Loss of Elp3 blocks intestinal tuft cell differentiation via an mTORC1-Atf4 axis
Source: EMBO J. 2024 Jul 31;43(18):6. doi: 10.1038/s44318-024-00184-4 (PMC11405396; doi:10.1038/s44318-024-00184-4)
Supplement: Supplementary file 14 — EV Figure Source data [file 44318_2024_184_MOESM14_ESM.zip › EV figures/Figure EV1/EV1 A/Quantif IF KI67 and PHH3 WT KO Nb D7.xlsx]

## Sheet: SUMMARY
					number of images	number of crypts						number of images	number of crypts							number of images	number of crypts							number of images	number of crypts
17		TOTAL		KO	6	59	15		TOTAL		KO	6	63		4667		TOTAL		KO	5	32		4675		TOTAL		KO inf	6	40
	KI67	18.8026						KI67	21.5532							KI67	22.3667							KI67	29.9222
	PHH3	5.09365	0.270901					PHH3	2.66759	0.123768						PHH3	4.16222	0.18609						PHH3	4.03373	0.134807
38		TOTAL		WT inf			37		TOTAL		KO inf	6	47		4668		TOTAL		WT inf	6	28		4669		TOTAL		KO	6	46
	KI67	39.6042						KI67	42.5376							KI67	29.8444							KI67	22.6485
	PHH3	5.70833	0.144135					PHH3	5.67857	0.133495						PHH3	3.60635	0.120838						PHH3	3.87546	0.171113
41		TOTAL		KO inf			42		TOTAL		WT inf	6	48		4672		TOTAL		KO	5	32		4670		TOTAL		WT	6	45
	KI67	50.5778						KI67	48.2696							KI67	22.2042							KI67	23.2999
	PHH3	8.79841	0.173958					PHH3	6.8131	0.141147						PHH3	2.71845	0.12243						PHH3	3.61574	0.155182
85		TOTAL		WT			43		TOTAL		KO inf	6	47		4673		TOTAL		WT inf	6	29		4671		TOTAL		WT	6	48
	KI67	19.8218						KI67	39.5532							KI67	29.9944							KI67	21.3624
	PHH3	3.49735	0.176439					PHH3	5.14583	0.130099						PHH3	3.65556	0.121874						PHH3	3.49405	0.16356
4665		TOTAL		WT inf			4666		TOTAL		WT	6	38		4674		TOTAL		KO inf	6	35		5188		TOTAL		WT	6	38
	KI67	35.6328						KI67	26.9434							KI67	27.5865							KI67	20.2302
	PHH3	3.57407	0.100303					PHH3	2.52513	0.0937199						PHH3	4.81825	0.17466						PHH3	2.97817	0.147215

## Sheet: 17 KO
17.1		crypt 1	crypt 2	crypt 3	crypt 4	crypt 5	crypt 6	crypt 7	crypt 8	crypt 9	AVERAGE				TOTAL
	KI67	7	17	23	19	22	27	30	15	18	19.7778			KI67	18.8026
	PHH3	2	8	6	3	6	8	9	2	4	5.33333	0.269663		PHH3	5.09365	0.270901
17.2		crypt 1	crypt 2	crypt 3	crypt 4	crypt 5	crypt 6	AVERAGE
	KI67	19	19	13	19	7	14	15.1667
	PHH3	7	7	4	5	2	2	4.5	0.296703
17.3		crypt 1	crypt 2	crypt 3	crypt 4	crypt 5	crypt 6	crypt 7	crypt 8	crypt 9	crypt 10	crypt 11	crypt 12	crypt 13	crypt 14	AVERAGE
	KI67	24	12	21	28	24	30	24	22	18	29	24	7	15	24	21.5714
	PHH3	9	9	14	13	10	11	5	5	7	14	16	4	8	7	9.42857	0.437086
		crypt 1	crypt 2	crypt 3	crypt 4	crypt 5	crypt 6	crypt 7	crypt 8	crypt 9	crypt 10	AVERAGE
17.4	KI67	14	22	22	21	28	18	22	17	23	26	21.3
	PHH3	3	10	9	4	8	9	4	7	7	4	6.5	0.305164
		crypt 1	crypt 2	crypt 3	crypt 4	crypt 5	crypt 6	crypt 7	crypt 8	crypt 9	crypt 10	AVERAGE
17.5	KI67	19	9	15	15	15	16	15	18	18	14	15.4
	PHH3	4	3	1	2	1	6	1	3	6	3	3	0.194805
		crypt 1	crypt 2	crypt 3	crypt 4	crypt 5	crypt 6	crypt 7	crypt 8	crypt 9	crypt 10	AVERAGE
17.6	KI67	22	19	23	19	16	16	19	15	25	22	19.6
	PHH3	3	2	2	3	1	2	2	2	0	1	1.8	0.0918367

## Sheet: 38 WT inf
38.1		crypt 1	crypt 2	crypt 3	crypt 4	crypt 5	crypt 6				AVERAGE				TOTAL
	KI67	42	39	37	43	30	34				37.5			KI67	39.6042
	PHH3	2	4	3	2	4	3				3	0.08		PHH3	5.70833	0.144135
38.2		crypt 1	crypt 2	crypt 3	crypt 4	crypt 5	crypt 6				AVERAGE
	KI67	25	40	29	40	32	30				32.6667
	PHH3	3	2	4	6	1	4				3.33333	0.102041
38.3		crypt 1	crypt 2	crypt 3	crypt 4	crypt 5	crypt 6				AVERAGE
	KI67	29	30	48	24	37	28				32.6667
	PHH3	6	3	4	2	5	4				4	0.122449
38.4		crypt 1	crypt 2	crypt 3	crypt 4	crypt 5	crypt 6	crypt 7	crypt 8		AVERAGE
	KI67	32	31	36	37	41	27	30	38		34
	PHH3	7	6	4	6	9	8	6	9		6.875	0.202206
																59
38.5		crypt 1	crypt 2	crypt 3	crypt 4	crypt 5	crypt 6	crypt 7	crypt 8	crypt 9	AVERAGE
	KI67	23	59	43	65	42	53	56	57	58	50.6667
	PHH3	2	10	2	11	5	17	6	7	9	7.66667	0.151316
38.6		crypt 1	crypt 2	crypt 3	crypt 4	crypt 5	crypt 6	crypt 7	crypt 8		AVERAGE
	KI67	59	55	54	52	45	38	61	37		50.125
	PHH3	8	13	5	9	14	8	14	4		9.375	0.187032

## Sheet: 41 KO inf
41.1		crypt 1	crypt 2	crypt 3	crypt 4	crypt 5	crypt 6					AVERAGE				TOTAL
	KI67	55	60	45	52	52	55					53.1667			KI67	50.5778
	PHH3	7	15	11	12	12	13					11.6667	0.219436		PHH3	8.79841	0.173958
							jolie
41.2		crypt 1	crypt 2	crypt 3	crypt 4	crypt 5	crypt 6	crypt 7	crypt 8	crypt 9	crypt 10	AVERAGE
	KI67	52	50	47	51	56	55	44	49	56	53	51.3
	PHH3	13	8	7	14	15	17	12	10	14	16	12.6	0.245614
41.3		crypt 1	crypt 2	crypt 3	crypt 4	crypt 5	crypt 6					AVERAGE
	KI67	76	62	54	57	48	56					58.8333
	PHH3	10	6	6	10	4	6					7	0.11898
41.4		crypt 1	crypt 2	crypt 3	crypt 4	crypt 5	crypt 6	crypt 7				AVERAGE
	KI67	57	23	51	41	41	38	45				42.2857
	PHH3	7	4	2	7	3	5	5				4.71429	0.111486
41.5		crypt 1	crypt 2	crypt 3	crypt 4	crypt 5	crypt 6	crypt 7				AVERAGE
	KI67	44	32	52	38	43	42	34				40.7143
	PHH3	8	5	12	5	7	8	5				7.14286	0.175439
41.6		crypt 1	crypt 2	crypt 3	crypt 4	crypt 5	crypt 6					AVERAGE
	KI67	59	53	61	56	58	56					57.1667
	PHH3	7	10	12	6	11	12					9.66667	0.169096

## Sheet: 85 WT
85.1		crypt 1	crypt 2	crypt 3	crypt 4	crypt 5	crypt 6	crypt 7	crypt 8	crypt 9	crypt 10	crypt 11	crypt 12	AVERAGE				TOTAL
	KI67	14	20	23	19	13	21	18	17	22	23	15	16	18.4167			KI67	19.8218
	PHH3	3	1	3	1	3	4	4	4	2	3	0	2	2.5	0.135747		PHH3	3.49735	0.176439
85.2		crypt 1	crypt 2	crypt 3	crypt 4	crypt 5	crypt 6	crypt 7	crypt 8	crypt 9				AVERAGE
	KI67	24	22	23	13	15	19	17	18	30				20.1111
	PHH3	5	1	2	4		4	5	2	8				3.875	0.19268
85.3		crypt 1	crypt 2	crypt 3	crypt 4	crypt 5	crypt 6	crypt 7	crypt 8	crypt 9	crypt 10	crypt 11		AVERAGE
	KI67	19	19	22	15	23	26	27	19	21	22	25		21.6364
	PHH3	4	6	2	3	5	4	5	3	4	4	3		3.90909	0.180672
85.4		crypt 1	crypt 2	crypt 3	crypt 4	crypt 5	crypt 6							AVERAGE
	KI67	17	17	17	14	18	15							16.3333
	PHH3	4	4	3	4	2	1							3	0.183673
85.5		crypt 1	crypt 2	crypt 3	crypt 4	crypt 5	crypt 6	crypt 7	crypt 8	crypt 9	crypt 10			AVERAGE
JOLIE	KI67	25	20	23	23	19	30	19	18	24	20			22.1
	PHH3	6	2	2	2	5	3	4	4	6	3			3.7	0.167421
85.6		crypt 1	crypt 2	crypt 3	crypt 4	crypt 5	crypt 6							AVERAGE
JOLIE	KI67	22	14	16	19	25	26							20.3333
	PHH3	2	6	4	2	5	5							4	0.196721

## Sheet: 15 KO
	15.1		crypt 1	crypt 2	crypt 3	crypt 4	crypt 5	crypt 6	crypt 7	crypt 8	crypt 9	crypt 10	crypt 11	crypt 12	crypt 13	AVERAGE				TOTAL
		KI67	29	15	32	21	15	29	16	18	21	16	13	19	29	21			KI67	21.5532
		PHH3	4	1	2	1	0	4	4	0	3	1	1	3	8	2	0.0952381		PHH3	2.66759	0.123768
	15.2		crypt 1	crypt 2	crypt 3	crypt 4	crypt 5	crypt 6	crypt 7	crypt 8	crypt 9	crypt 10	crypt 11			AVERAGE
		KI67	19	34	9	17	30	21	22	24	21	23	19			21.7273
		PHH3	3	6	1	1	4	3	3	3	5	2	2			3	0.138075
	15.3		crypt 1	crypt 2	crypt 3	crypt 4	crypt 5	crypt 6	crypt 7	crypt 8	crypt 9					AVERAGE
		KI67	25	31	16	23	24	20	20	24	21					22.6667
		PHH3	1	2	1	3	4	2	2	6	2					2.55556	0.112745
	15.4		crypt 1	crypt 2	crypt 3	crypt 4	crypt 5	crypt 6	crypt 7	crypt 8						AVERAGE
		KI67	22	25	19	30	13	20	22	22						21.625
		PHH3	1	4	4	3	2	2	2	2						2.5	0.115607
	15.5		crypt 1	crypt 2	crypt 3	crypt 4	crypt 5	crypt 6	crypt 7	crypt 8	crypt 9	crypt 10	crypt 11	crypt 12		AVERAGE
		KI67	23	18	21	17	12	24	12	26	21	26	28	12		20
		PHH3	3	1	4	1	5	4	2	4	5	3	6	1		3.25	0.1625
	15.6		crypt 1	crypt 2	crypt 3	crypt 4	crypt 5	crypt 6	crypt 7	crypt 8	crypt 9	crypt 10				AVERAGE
		KI67	23	20	21	34	15	20	28	20	21	21				22.3
		PHH3	1	1	1	3	1	3	5	6	2	4				2.7	0.121076

## Sheet: 37 KO inf
	37.1		crypt 1	crypt 2	crypt 3	crypt 4	crypt 5	crypt 6	crypt 7	crypt 8	crypt 9					AVERAGE				TOTAL
		KI67	33	39	30	51	42	35	58	41	30					39.8889			KI67	42.5376
		PHH3	5	4	2	6	7	6	9	7	5					5.66667	0.142061		PHH3	5.67857	0.133495
	37.2		crypt 1	crypt 2	crypt 3	crypt 4	crypt 5	crypt 6	crypt 7	crypt 8	crypt 9	crypt 10				AVERAGE
		KI67	47	23	39	42	54	22	56	43	38	42				40.6
		PHH3	5	3	6	2	7	3	12	7	5	5				5.5	0.135468
	37.3		crypt 1	crypt 2	crypt 3	crypt 4	crypt 5	crypt 6	crypt 7	crypt 8	crypt 9	crypt 10				AVERAGE
		KI67	36	40	39	57	56	39	41	50	30	48				43.6
		PHH3	2	8	5	9	10	5	5	15	6	10				7.5	0.172018
	37.4		crypt 1	crypt 2	crypt 3	crypt 4	crypt 5	crypt 6	crypt 7	crypt 8						AVERAGE
		KI67	40	46	57	40	34	38	39	61						44.375
		PHH3	3	6	7	8	4	3	4	9						5.5	0.123944
	37.5		crypt 1	crypt 2	crypt 3	crypt 4	crypt 5	crypt 6	crypt 7							AVERAGE
		KI67	53	41	39	50	39	49	47							45.4286
		PHH3	5	7	5	4	3	6	2							4.57143	0.100629
	37.6		crypt 1	crypt 2	crypt 3											AVERAGE
		KI67	53	37	34											41.3333
		PHH3	9	4	3											5.33333	0.129032

## Sheet: 42 WT inf
	42.1		crypt 1	crypt 2	crypt 3	crypt 4	crypt 5	crypt 6	crypt 7	crypt 8						AVERAGE				TOTAL
		KI67	51	52	58	49	36	36	43	66						48.875			KI67	48.2696
		PHH3	3	1	4	0	5	0	4	8						3.125	0.0639386		PHH3	6.8131	0.141147
	42.2		crypt 1	crypt 2	crypt 3	crypt 4	crypt 5	crypt 6	crypt 7							AVERAGE
		KI67	38	47	51	40	42	49	62							47
		PHH3	2	3	5	1	2	5	4							3.14286	0.0668693
nice	42.3		crypt 1	crypt 2	crypt 3	crypt 4	crypt 5	crypt 6	crypt 7							AVERAGE
		KI67	68	47	66	48	59	56	56							57.1429
		PHH3	13	8	12	4	4	10	14							9.28571	0.1625
	42.4		crypt 1	crypt 2	crypt 3	crypt 4	crypt 5	crypt 6	crypt 7	crypt 8						AVERAGE
		KI67	24	41	36	51	29	43	33	34						36.375
		PHH3	6	4	8	5	4	10	3	11						6.375	0.175258
	42.5		crypt 1	crypt 2	crypt 3	crypt 4	crypt 5	crypt 6	crypt 7	crypt 8						AVERAGE
		KI67	73	54	60	44	39	62	44	45						52.625
		PHH3	11	10	17	9	7	12	10	10						10.75	0.204276
	42.6		crypt 1	crypt 2	crypt 3	crypt 4	crypt 5	crypt 6	crypt 7	crypt 8	crypt 9	crypt 10				AVERAGE
		KI67	48	49	28	55	47	46	53	55	49	46				47.6
		PHH3	10	14	7	5	8	10	6	8	3	11				8.2	0.172269

## Sheet: 43 KO inf
	43.1		crypt 1	crypt 2	crypt 3	crypt 4	crypt 5	crypt 6	crypt 7	crypt 8						AVERAGE				TOTAL
		KI67	34	48	29	39	43	19	42	27						35.125			KI67	39.5532
		PHH3	4	4	9	16	5	5	3	4						6.25	0.177936		PHH3	5.14583	0.130099
	43.2		crypt 1	crypt 2	crypt 3	crypt 4	crypt 5	crypt 6	crypt 7	crypt 8						AVERAGE
		KI67	16	33	27	43	24	31	39	22						29.375
		PHH3	3	8	9	10	4	6	9	4						6.625	0.225532
	43.3		crypt 1	crypt 2	crypt 3	crypt 4	crypt 5	crypt 6	crypt 7	crypt 8						AVERAGE
		KI67	37	40	37	51	36	37	24	57						39.875
		PHH3	11	8	7	4	3	3	4	7						5.875	0.147335
	43.4		crypt 1	crypt 2	crypt 3	crypt 4	crypt 5	crypt 6	crypt 7	crypt 8	crypt 9					AVERAGE
		KI67	33	35	49	22	50	38	44	43	44					39.7778
		PHH3	5	10	7	3	5	2	2	4	4					4.66667	0.117318
	43.5		crypt 1	crypt 2	crypt 3	crypt 4	crypt 5	crypt 6								AVERAGE
		KI67	67	56	63	48	44	41								53.1667
		PHH3	6	1	2	6	4	7								4.33333	0.0815047
	43.6		crypt 1	crypt 2	crypt 3	crypt 4	crypt 5	crypt 6	crypt 7	crypt 8						AVERAGE
		KI67	52	44	46	32	34	38	35	39						40
		PHH3	6	3	2	3	3	4	1	3						3.125	0.078125

## Sheet: 4665 WT inf
	4665.1		crypt 1	crypt 2	crypt 3	crypt 4	crypt 5	crypt 6	crypt 7							AVERAGE				TOTAL
		KI67	34	43	42	43	44	59	47							44.5714			KI67	35.6328
		PHH3	5	2	3	3	4	9	2							4	0.0897436		PHH3	3.57407	0.100303
	4665.2		crypt 1	crypt 2	crypt 3	crypt 4	crypt 5	crypt 6	crypt 7							AVERAGE
		KI67	46	58	30	29	30	38	34							37.8571
		PHH3	7	3	6	7	3	5	1							4.57143	0.120755
	4665.3		crypt 1	crypt 2	crypt 3	crypt 4	crypt 5	crypt 6	crypt 7							AVERAGE
		KI67	32	36	32	28	38	34	37							33.8571
		PHH3	6	3	3	6	4	5	4							4.42857	0.130802
	4665.4		crypt 1	crypt 2	crypt 3	crypt 4	crypt 5	crypt 6	crypt 7	crypt 8	crypt 9					AVERAGE
		KI67	33	28	21	24	23	29	34	36	25					28.1111
		PHH3	3	3	0	2	1	0	4	4	2					2.11111	0.0750988
	4665.5		crypt 1	crypt 2	crypt 3	crypt 4	crypt 5									AVERAGE
		KI67	33	45	37	26	31									34.4
		PHH3	4	6	5	2	3									4	0.116279
	4665.6		crypt 1	crypt 2	crypt 3	crypt 4	crypt 5	crypt 6	crypt 7	crypt 8	crypt 9					AVERAGE
		KI67	36	37	31	38	36	32	36	31	38					35
		PHH3	1	2	3	2	1	3	5	2	2					2.33333	0.0666667

[truncated: 11 more sheets: 4666 WT, 4667 KO, 4668 WT inf, 4672 KO, 4673 WT inf, 4674 KO inf, 4669 KO, 4675 KO inf , 4670 WT, 4671 WT, 5188 WT]
