# Supplementary material for: Loss of Elp3 blocks intestinal tuft cell differentiation via an mTORC1-Atf4 axis
Source: EMBO J. 2024 Jul 31;43(18):6. doi: 10.1038/s44318-024-00184-4 (PMC11405396; doi:10.1038/s44318-024-00184-4)
Supplement: Supplementary file 14 — EV Figure Source data [file 44318_2024_184_MOESM14_ESM.zip › EV figures/Figure EV1/EV1 C/qPCR Defa5 Mice WT KO Nb.xlsx]

## Sheet: qPCR Defa5
Exp #1			Exp #2
Defa5			Defa5
SAMPLE	fold		SAMPLE	fold
			NB J3 KO 4654	0.303856
J3 1965 WT	0.500217		NB J3 KO 4654
J3 4727 KO	2.18196		NB J3 KO 4655	0.505737
J3 4729 KO	1.80485		NB J3 KO 4655
J3 4735 KO	0.605259		NB J3 KO 4656	0.602469
J3 4736 KO	0.216603		NB J3 KO 4656
J3 8137 WT	1.21683		NB J3 KO 4657	0.513686
J3 8139 WT	2.41266		NB J3 KO 4657
J3 8140 WT	0.284574		NB J3 WT 1931	0.343935
J3 8141 WT	2.15752		NB J3 WT 1931
			NB J3 WT 1932	0.614063
J5 4723 KO	0.00537088		NB J3 WT 1932
J5 4724 KO	0.0686605		NB J3 WT 1933	0.370863
J5 4725 KO	1.01939		NB J3 WT 1933
J5 4726 KO	0.451602		NB J3 WT 1934	0.283753
J5 4884 WT	0.5741		NB J3 WT 1934
J5 4890 WT	2.05356		NB J3 WT 1935	0.47146
J5 8143 WT	1.12327		NB J3 WT 1935
J5 8144 WT	0.403146
J5 8145 WT	0.862667		NB J5 KO 4653	0.973639
			NB J5 KO 4653
J7 4737 KO	0.615839		NB J5 KO 4660	0.979562
J7 4740 KO	0.219627		NB J5 KO 4660
J7 4741 KO	2.16689		NB J5 KO 4661	0.76324
J7 4742 WT	0.620122		NB J5 KO 4661
J7 4743 KO	0.216228		NB J5 WT 1936	0.563098
J7 4885 WT	1.16928		NB J5 WT 1936
J7 4886 WT	1.7723		NB J5 WT 1937	1.11358
J7 8148 WT	0.821097		NB J5 WT 1937
			NB J5 WT 408	1.13895
			NB J5 WT 408
NI 4715 KO	1.14126		NB J5 WT 409	0.464567
NI 4717 KO	0.317125		NB J5 WT 409
NI 5185 WT	0.426133
NI 5188 WT	2.34669		NB J7 KO 4674	2.452
			NB J7 KO 4674
			NB J7 KO 4675	0.849808
			NB J7 KO 4675
			NB J7 KO 4678	0.780629
			NB J7 KO 4678
			NB J7 WT 4665	0.542505
			NB J7 WT 4665
			NB J7 WT 4668	1.20598
			NB J7 WT 4668
			NB J7 WT 4673	1.93886
			NB J7 WT 4673
			NB NI KO 4659	0.137163
			NB NI KO 4659
			NB NI KO 4667	1.6952
			NB NI KO 4667
			NB NI KO 4669	1.21753
			NB NI KO 4669
			NB NI KO 4672	1.76413
			NB NI KO 4672
			NB NI KO 4681	0.46497
			NB NI KO 4681
			NB NI WT 1939	0.130101
			NB NI WT 1939
			NB NI WT 3271	1.72633
			NB NI WT 3271
			NB NI WT 407	0.0954877
			NB NI WT 407
			NB NI WT 4666	3.10902
			NB NI WT 4666
			NB NI WT 4670	4.85748
			NB NI WT 4670
			NB NI WT 4671	3.08754
			NB NI WT 4671
