# Supplementary material for: Loss of Elp3 blocks intestinal tuft cell differentiation via an mTORC1-Atf4 axis
Source: EMBO J. 2024 Jul 31;43(18):6. doi: 10.1038/s44318-024-00184-4 (PMC11405396; doi:10.1038/s44318-024-00184-4)
Supplement: Supplementary file 14 — EV Figure Source data [file 44318_2024_184_MOESM14_ESM.zip › EV figures/Figure EV1/EV1 D/qPCR ChgA Mice WT KO Nb.xlsx]

## Sheet: qPCR ChgA
Exp #1			Exp #2
ChgA			ChgA
SAMPLE	fold		SAMPLE	fold
J3 1965 WT	1.91789		NB J3 KO 4654	4.80307
J3 4727 KO	1.15473		NB J3 KO 4654
J3 4729 KO	2.60028		NB J3 KO 4655	5.20652
J3 4735 KO	2.04059		NB J3 KO 4655
J3 4736 KO	1.35344		NB J3 KO 4656	5.18824
J3 8137 WT	1.24767		NB J3 KO 4656
J3 8139 WT	0.763655		NB J3 KO 4657	3.40524
J3 8140 WT	0.474857		NB J3 KO 4657
J3 8141 WT	0.88756		NB J3 WT 1931	2.19607
			NB J3 WT 1931
J5 4723 KO	0.413566		NB J3 WT 1932	2.32411
J5 4724 KO	1.98824		NB J3 WT 1932
J5 4725 KO	0.737028		NB J3 WT 1933	2.00432
J5 4726 KO	1.90169		NB J3 WT 1933
J5 4884 WT	0.636253		NB J3 WT 1934	3.15719
J5 4890 WT	0.455958		NB J3 WT 1934
J5 8143 WT	1.15437		NB J3 WT 1935	2.35954
J5 8144 WT	1.04073		NB J3 WT 1935
J5 8145 WT	0.933818
			NB J5 KO 4653	4.64889
J7 4737 KO	1.01606		NB J5 KO 4653
J7 4740 KO	0.663452		NB J5 KO 4660	2.58892
J7 4741 KO	0.348769		NB J5 KO 4660
J7 4742 WT	0.612017		NB J5 KO 4661	4.23854
J7 4743 KO	1.00133		NB J5 KO 4661
J7 4885 WT	0.4609		NB J5 WT 1936	4.38704
J7 4886 WT	0.798618		NB J5 WT 1936
J7 8148 WT	0.218874		NB J5 WT 1937	1.85776
			NB J5 WT 1937
NI 4715 KO	0.853606		NB J5 WT 408	2.0545
NI 4717 KO	0.645595		NB J5 WT 408
NI 5185 WT	0.858077		NB J5 WT 409	1.75412
NI 5188 WT	0.822892		NB J5 WT 409
			NB J7 KO 4674	3.5983
			NB J7 KO 4674
			NB J7 KO 4675	4.39693
			NB J7 KO 4675
			NB J7 KO 4677	0.339402
			NB J7 KO 4677
			NB J7 KO 4678	0.028772
			NB J7 KO 4678
			NB J7 WT 4665	0.973134
			NB J7 WT 4665
			NB J7 WT 4668	0.694694
			NB J7 WT 4668
			NB J7 WT 4673	0.552701
			NB J7 WT 4673
			NB NI KO 4659	0.642651
			NB NI KO 4659
			NB NI KO 4667	0.896821
			NB NI KO 4667
			NB NI KO 4669	5.44484
			NB NI KO 4669
			NB NI KO 4672	2.58451
			NB NI KO 4672
			NB NI KO 4681	2.90678
			NB NI KO 4681
			NB NI WT 1939	0.391593
			NB NI WT 1939
			NB NI WT 3271	2.06489
			NB NI WT 3271
			NB NI WT 407	0.282779
			NB NI WT 407
			NB NI WT 4666	0.570683
			NB NI WT 4666
			NB NI WT 4670	2.39567
			NB NI WT 4670
			NB NI WT 4671	2.10896
			NB NI WT 4671
