# Supplementary material for: Loss of Elp3 blocks intestinal tuft cell differentiation via an mTORC1-Atf4 axis
Source: EMBO J. 2024 Jul 31;43(18):6. doi: 10.1038/s44318-024-00184-4 (PMC11405396; doi:10.1038/s44318-024-00184-4)
Supplement: Supplementary file 14 — EV Figure Source data [file 44318_2024_184_MOESM14_ESM.zip › EV figures/Figure EV2/EV2 B/Quantif IHC Goblet WT KO Il13 D4 mice.xlsx]

## Sheet: Summary
	Alcian blue+ cells/mm			Alcian blue+ cells/mm
5482 WT PBS	6.15207		9059 ko PBS	8.20552
5481 WT PBS	6.93256		9057 ko PBS	8.67398
9050 WT PBS	9.43208		9058 ko PBS	10.1136
9052 WT IL13 D4	11.0918		9054 ko IL13 D4	12.7391
9051 WT IL13 D4	15.7884		9055 ko IL13 D4	11.8114
9053 WT IL13 D4	13.8551		9056 ko IL13 D4	12.2045

## Sheet: Alcian Blue quantification
21HIS1981	DAPI (mm)	Al. Blue (nb)	Nombre de cellules +/mm		21HIS1982	DAPI (mm)	Al. Blue (nb)	Nombre de cellules +/mm		21HIS1983	DAPI (mm)	Al. Blue (nb)	Nombre de cellules +/mm		21HIS1984	DAPI (mm)	Al. Blue (nb)	Nombre de cellules +/mm
9059 ko PBS					9056 ko IL13 D4					9052 WT IL13 D4					5482 WT PBS
1	3.55469	20	5.62637		1	3.88578	51	13.1248		1	3.87865	48	12.3754		1	2.66562	15	5.6272
2	1.96922	24	12.1875		2	4.16785	42	10.0771		2	2.99047	34	11.3695		2	1.67452	13	7.76342
3	3.02353	24	7.93773		3	3.42485	34	9.92744		3	2.44926	27	11.0237		3	3.29173	11	3.34171
4	3.11156	22	7.07042		4	2.2309	35	15.6887		4	6.2961	53	8.41791		4	2.79331	22	7.87595
										5	3.0964	38	12.2723								21HIS1981	21-256	9059 ko PBS
			8.20552					12.2045					11.0918					6.15207			21HIS1982	21-256	9056 ko IL13 D4
																					21HIS1983	21-256	9052 WT IL13 D4
																					21HIS1984	21-256	5482 WT PBS
																					21HIS1985	21-256	9057 ko PBS
																					21HIS1986	21-256	5481 WT PBS
21HIS1985	DAPI (mm)	Al. Blue (nb)	Nombre de cellules +/mm		21HIS1986	DAPI (mm)	Al. Blue (nb)	Nombre de cellules +/mm		21HIS1987	DAPI (mm)	Al. Blue (nb)	Nombre de cellules +/mm		21HIS1988	DAPI (mm)	Al. Blue (nb)	Nombre de cellules +/mm			21HIS1987	21-256	9054 ko IL13 D4
9057 ko PBS					5481 WT PBS					9054 ko IL13 D4					9058 ko PBS						21HIS1988	21-256	9058 ko PBS
1	5.53213	46	8.31506		1	3.70022	20	5.40508		1	4.93295	56	11.3522		1	1.98234	19	9.58464			21HIS1989	21-256	9050 WT PBS
2	6.16578	51	8.27146		2	2.91419	23	7.89241		2	4.11656	56	13.6036		2	3.53425	28	7.92247			21HIS1990	21-256	9053 WT IL13 D4
3	4.05547	31	7.644		3	4.00255	24	5.99617		3	5.71715	55	9.62018		3	2.70595	28	10.3476			21HIS1991	21-256	9051 WT IL13 D4
4	3.0577	32	10.4654		4	3.20034	27	8.43659		4	3.11351	51	16.3802		4	3.09526	39	12.5999			21HIS1992	21-256	9055 ko IL13 D4
			8.67398					6.93256					12.7391					10.1136
21HIS1989	DAPI (mm)	Al. Blue (nb)	Nombre de cellules +/mm		21HIS1990	DAPI (mm)	Al. Blue (nb)	Nombre de cellules +/mm		21HIS1991	DAPI (mm)	Al. Blue (nb)	Nombre de cellules +/mm		21HIS1992	DAPI (mm)	Al. Blue (nb)	Nombre de cellules +/mm
9050 WT PBS					9053 WT IL13 D4					9051 WT IL13 D4					9055 ko IL13 D4
1	6.11878	51	8.33499		1	2.561	42	16.3999		1	2.32344	39	16.7855		1	2.23124	27	12.1009
2	4.06062	36	8.86564		2	2.64791	33	12.4627		2	2.83944	40	14.0873		2	2.27059	24	10.5699
3	3.09844	33	10.6505		3	2.04248	35	17.136		3	2.1623	43	19.8862		3	3.03747	29	9.54741
4	2.63233	26	9.87718		4	3.07789	29	9.42203		4	2.01703	25	12.3944		4	2.19598	33	15.0275
			9.43208					13.8551					15.7884					11.8114
