# Supplementary material for: Loss of Elp3 blocks intestinal tuft cell differentiation via an mTORC1-Atf4 axis
Source: EMBO J. 2024 Jul 31;43(18):6. doi: 10.1038/s44318-024-00184-4 (PMC11405396; doi:10.1038/s44318-024-00184-4)
Supplement: Supplementary file 14 — EV Figure Source data [file 44318_2024_184_MOESM14_ESM.zip › EV figures/Figure EV2/EV2 C/Quantif IF ChgA DBZ mice.xlsx]

## Sheet: Summary
	ChgA+ cells/mm			ChgA+ cells/mm
9218 WT VEH	1.45647		9220 KO VEH	1.3856
9219 WT VEH	1.30888		9222 KO VEH	1.59902
9227 WT VEH	1.08198		9217 KO VEH	1.14608
9221 WT VEH	1.48279
9228 WT DBZ	3.28633		9229 KO DBZ	3.01464
9224 WT DBZ	4.53324		9223 KO DBZ	4.20499
9225 WT DBZ	3.38422		9226 KO DBZ	4.23355

## Sheet: ChgA+ cells quantification
21HIS3881	DAPI (mm)	chgA (nb)	Nombre de cellules +/mm		21HIS3882	DAPI (mm)	chgA (nb)	Nombre de cellules +/mm		21HIS3883	DAPI (mm)	chgA (nb)	Nombre de cellules +/mm
9229 KO DBZ					9218 WT VEH					9219 WT VEH
1	5.10604	15	2.9377		1	3.89885	9	2.30838		1	4.33822	5	1.15255
2	6.22518	19	3.05212		2	5.12512	4	0.780469		2	5.20177	5	0.96121
3	6.41977	20	3.11538		3	4.51117	7	1.5517		3	4.71527	8	1.69661
4	5.59565	13	2.32323		4	5.06184	6	1.18534		4	5.61352	8	1.42513
5	5.76171	21	3.64475
								1.45647					1.30888
			3.01464
21HIS3884	DAPI (mm)	chgA (nb)	Nombre de cellules +/mm		21HIS3885	DAPI (mm)	chgA (nb)	Nombre de cellules +/mm		21HIS3886	DAPI (mm)	chgA (nb)	Nombre de cellules +/mm
9223 KO DBZ					9226 KO DBZ					9220 KO VEH
1	4.24284	22	5.18521		1	4.84595	18	3.71444		1	3.23488	6	1.85478
2	5.54157	29	5.23317		2	4.61176	22	4.77041		2	4.23951	4	0.943505
3	5.14896	16	3.10742		3	4.61417	20	4.33447		3	3.18851	5	1.56813
4	5.46423	18	3.29415		4	5.10342	21	4.11489		4	5.10213	6	1.17598
			4.20499					4.23355					1.3856
21HIS3887	DAPI (mm)	chgA (nb)	Nombre de cellules +/mm		21HIS3888	DAPI (mm)	chgA (nb)	Nombre de cellules +/mm		21HIS3889	DAPI (mm)	chgA (nb)	Nombre de cellules +/mm
9228 WT DBZ					9224 WT DBZ					9217 KO VEH
1	6.11684	26	4.25056		1	3.76926	18	4.77547		1	5.33473	8	1.49961
2	7.39274	22	2.97589		2	6.25046	25	3.99971		2	4.97265	4	0.8044
3	7.531	17	2.25734		3	6.51377	30	4.60563		3	4.96161	6	1.20929
4	6.0084	22	3.66154		4	4.8399	23	4.75216		4	4.66841	5	1.07103
			3.28633					4.53324					1.14608
21HIS3890	DAPI (mm)	chgA (nb)	Nombre de cellules +/mm		21HIS3891	DAPI (mm)	chgA (nb)	Nombre de cellules +/mm		21HIS3892	DAPI (mm)	chgA (nb)	Nombre de cellules +/mm
9227 WT VEH					9222 KO VEH					9225 WT DBZ
1	4.56655	4	0.875934		1	5.17542	7	1.35255		1	4.5575	15	3.29128
2	3.92758	5	1.27305		2	6.00405	7	1.16588		2	6.16817	20	3.24245
3	4.6076	5	1.08516		3	4.22755	9	2.12889		3	5.43662	24	4.41451
4	4.5713	5	1.09378		4	5.71834	10	1.74876		4	4.24935	11	2.58863
			1.08198					1.59902					3.38422
21HIS3893	DAPI (mm)	chgA (nb)	Nombre de cellules +/mm
9221 WT VEH
1	4.01877	7	1.74183
2	4.34838	7	1.60979
3	3.7816	5	1.32219
4	5.56735	7	1.25733
			1.48279
