# Supplementary material for: Loss of Elp3 blocks intestinal tuft cell differentiation via an mTORC1-Atf4 axis
Source: EMBO J. 2024 Jul 31;43(18):6. doi: 10.1038/s44318-024-00184-4 (PMC11405396; doi:10.1038/s44318-024-00184-4)
Supplement: Supplementary file 14 — EV Figure Source data [file 44318_2024_184_MOESM14_ESM.zip › EV figures/Figure EV2/EV2 D/Quantif IHC Goblet DBZ mice.xlsx]

## Sheet: Summary
	ChgA+ cells/mm			ChgA+ cells/mm
9218 WT VEH	8.79214		9222 KO VEH	7.54777
9221 WT VEH	9.04297		9217 KO VEH	7.92158
9219 WT VEH	9.86091		9220 KO VEH	9.26447
9227 WT VEH	10.3212
9224 WT DBZ	31.7429		9229 KO DBZ	21.0627
9228 WT DBZ	18.8582		9223 KO DBZ	21.1627
9225 WT DBZ	17.4057		9226 KO DBZ	25.1707

## Sheet: Alcian Blue quantification
21HIS3881	DAPI (mm)	Al. Blue (nb)	Nombre de cellules +/mm		21HIS3882	DAPI (mm)	Al. Blue (nb)	Nombre de cellules +/mm		21HIS3883	DAPI (mm)	Al. Blue (nb)	Nombre de cellules +/mm
9229 KO DBZ					9218 WT VEH					9219 WT VEH
1	3.99164	77	19.2903		1	3.73427	32	8.56928		1	3.09452	42	13.5724
2	3.50148	67	19.1348		2	3.24926	28	8.61733		2	2.97434	32	10.7587
3	3.20778	68	21.1985		3	2.65614	24	9.03568		3	3.00372	24	7.99008
4	3.086	76	24.6273		4	2.57091	23	8.94625		4	3.3696	24	7.12252
			21.0627					8.79214					9.86091
21HIS3884	DAPI (mm)	Al. Blue (nb)	Nombre de cellules +/mm		21HIS3885	DAPI (mm)	Al. Blue (nb)	Nombre de cellules +/mm		21HIS3886	DAPI (mm)	Al. Blue (nb)	Nombre de cellules +/mm
9223 KO DBZ					9226 KO DBZ					9220 KO VEH
1	3.25561	43	13.208		1	1.59034	58	36.4701		1	2.46447	24	9.7384
2	3.01985	64	21.1931		2	1.94443	52	26.743		2	2.63696	25	9.48062
3	2.37053	50	21.0923		3	2.32503	55	23.6556		3	3.42798	27	7.87637
4	2.33217	68	29.1574		4	2.2441	31	13.814		4	2.60978	26	9.96251
			21.1627					25.1707					9.26447
21HIS3887	DAPI (mm)	Al. Blue (nb)	Nombre de cellules +/mm		21HIS3888	DAPI (mm)	Al. Blue (nb)	Nombre de cellules +/mm		21HIS3889	DAPI (mm)	Al. Blue (nb)	Nombre de cellules +/mm
9228 WT DBZ					9224 WT DBZ					9217 KO VEH
1	2.38908	44	18.4172		1	2.99116	87	29.0857		1	2.01502	16	7.94036
2	2.47849	54	21.7875		2	2.33435	75	32.1288		2	1.79742	19	10.5707
3	3.64176	55	15.1026		3	2.18254	59	27.0327		3	3.49244	23	6.58566
4	2.4844	50	20.1256		4	1.49776	58	38.7245		4	4.09735	27	6.58962
			18.8582					31.7429					7.92158
21HIS3890	DAPI (mm)	Al. Blue (nb)	Nombre de cellules +/mm		21HIS3891	DAPI (mm)	Al. Blue (nb)	Nombre de cellules +/mm		21HIS3892	DAPI (mm)	Al. Blue (nb)	Nombre de cellules +/mm
9227 WT VEH					9222 KO VEH					9225 WT DBZ
1	2.65314	31	11.6843		1	3.10611	26	8.3706		1	2.65158	44	16.5939
2	3.30769	28	8.46511		2	3.02434	21	6.94367		2	1.64377	36	21.9009
3	2.80911	31	11.0355		3	3.33545	27	8.09486		3	2.80411	45	16.0479
4	3.36638	34	10.0999		4	2.80155	19	6.78197		4	3.11666	47	15.0803
			10.3212					7.54777					17.4057
21HIS3893	DAPI (mm)	Al. Blue (nb)	Nombre de cellules +/mm
9221 WT VEH
1	3.31933	36	10.8456
2	3.67788	36	9.78825
3	3.31657	28	8.44247
4	3.94612	28	7.09558
			9.04297
