# Supplementary material for: Loss of Elp3 blocks intestinal tuft cell differentiation via an mTORC1-Atf4 axis
Source: EMBO J. 2024 Jul 31;43(18):6. doi: 10.1038/s44318-024-00184-4 (PMC11405396; doi:10.1038/s44318-024-00184-4)
Supplement: Supplementary file 14 — EV Figure Source data [file 44318_2024_184_MOESM14_ESM.zip › EV figures/Figure EV4/EV4 A/TgAtf4 mice - Weight.xlsx]

## Sheet: Body weight
	Males				Females
	WT	TgATF4			WT	TgATF4
	24.06	18.29			17.48	14.16
	22.47	18.31			20.42	15.76
	26.82	17.7			17.56	13.82
	27.27	18.09				13.02
