# Supplementary material for: Loss of Elp3 blocks intestinal tuft cell differentiation via an mTORC1-Atf4 axis
Source: EMBO J. 2024 Jul 31;43(18):6. doi: 10.1038/s44318-024-00184-4 (PMC11405396; doi:10.1038/s44318-024-00184-4)
Supplement: Supplementary file 14 — EV Figure Source data [file 44318_2024_184_MOESM14_ESM.zip › EV figures/Figure EV4/EV4 B/TgAtf4 mice - colon and SI length.xlsx]

## Sheet: Colon-SI length
	Colon length						Intestine length
	WT	TgATF4					WT	TgATF4
	6.51	3.82					33.3	28.97
	8.04	7.66					36.58	33.4
	7.56	5.11					36.87	30.54
		5.18						29.49
	6.24	4.4					33.99	20.57
	7.61	6.79					35.88	34.04
	7.09	5.02					29.05	25.49
	5.94	4.02					30.45	26.14
