# Supplementary material for: Loss of Elp3 blocks intestinal tuft cell differentiation via an mTORC1-Atf4 axis
Source: EMBO J. 2024 Jul 31;43(18):6. doi: 10.1038/s44318-024-00184-4 (PMC11405396; doi:10.1038/s44318-024-00184-4)
Supplement: Supplementary file 14 — EV Figure Source data [file 44318_2024_184_MOESM14_ESM.zip › EV figures/Figure EV4/EV4 E/qPCR RetnlB Mice TgATF4 NB J7.xlsx]

## Sheet: qPCR RetnlB
RetnlB
SAMPLE	fold
1340 WT J7	5.10414
1348 WT J7	5.02515
1355 WT J7	5.76239
1356 WT J7	5.0953
1360 WT J7	6.0384
1364 WT J7	5.2933
3350 WT NI	1.5201
3354 WT NI	0.891413
3357 WT NI	0.737987
402 TgATF4 NI	0.0479165
403 TgATF4 NI	0.0656831
404 TgATF4 NI	0.252467
405 TgATF4 NI	0.135528
406 TgATF4 NI	0.251594
407 TgATF4 NI	0.144753
408 TgATF4 NI	0.162574
409 TgATF4 NI	0.396163
411 TgATF4 J7	2.56537
412 TgATF4 J7	2.64665
413 TgATF4 J7	4.2772
414 TgATF4 J7	2.44387
415 TgATF4 J7	4.80377
416 TgATF4 J7	3.35001
