# Supplementary material for: Loss of Elp3 blocks intestinal tuft cell differentiation via an mTORC1-Atf4 axis
Source: EMBO J. 2024 Jul 31;43(18):6. doi: 10.1038/s44318-024-00184-4 (PMC11405396; doi:10.1038/s44318-024-00184-4)
Supplement: Supplementary file 14 — EV Figure Source data [file 44318_2024_184_MOESM14_ESM.zip › EV figures/Figure EV4/EV4 G/Quantif IHC Goblet TgAtf4 Il13 D4 mice.xlsx]

## Sheet: Summary
		Alcian Blue+ cells/mm			Alcian Blue+ cells/mm
	WT PBS			TgAtf4 PBS
	20HIS2683	7.64918		20HIS2675	6.49235
	20HIS2689	8.38165		20HIS2685	5.68413
	20HIS2692	7.90585		20HIS2686	6.60665
	20HIS2677	6.83708		20HIS2691	6.65087
	WT IL13			TgAtf4 Il13
	20HIS2676	10.9078		20HIS2673	8.87318
	20HIS2681	12.6289		20HIS2682	10.8905
	20HIS2680	11.0225		20HIS2687	14.5248
	20HIS2678	14.1099		20HIS2690	13.0151
	20HIS2684	14.0361		20HIS2801	9.59907
	20HIS2688	12.939
	20HIS2800	11.6546

## Sheet: Alcian blue quantification
20HIS2673	DAPI (mm)	Al. Blue (nb)	Nombre de cellules +/mm		20HIS2675	DAPI (mm)	Al. Blue (nb)	Nombre de cellules +/mm		20HIS2676	DAPI (mm)	Al. Blue (nb)	Nombre de cellules +/mm		20HIS2677	DAPI (mm)	Al. Blue (nb)	Nombre de cellules +/mm
TgAtf4 Il13					TgAtf4 PBS					WT IL13					WT PBS
1	1.47548	12	8.13294		1	2.84145	18	6.33479		1	2.93531	22	7.49495		1	2.78772	22	7.89176
2	3.22297	20	6.20545		2	1.86161	9	4.83452		2	2.40502	18	7.48433		2	1.86996	13	6.95203
3	1.76517	15	8.49778		3	1.95305	17	8.70434		3	1.96009	20	10.2036		3	1.82769	15	8.20708
4	1.73995	22	12.6441		4	2.13264	13	6.09574		4	2.11401	39	18.4483		4	1.86157	8	4.29744
va	2.58843	23	8.88569
			8.87318					6.49235					10.9078					6.83708
20HIS2678	DAPI (mm)	Al. Blue (nb)	Nombre de cellules +/mm		20HIS2680	DAPI (mm)	Al. Blue (nb)	Nombre de cellules +/mm		20HIS2681	DAPI (mm)	Al. Blue (nb)	Nombre de cellules +/mm		20HIS2682	DAPI (mm)	Al. Blue (nb)	Nombre de cellules +/mm
WT IL13					WT IL13					WT IL13					TgAtf4 Il13
1	3.16179	37	11.7022		1	2.31024	23	9.95569		1	2.29001	28	12.227		1	3.00816	31	10.3053
2	2.16857	33	15.2174		2	1.91287	18	9.40996		2	1.95113	27	13.8382		2	2.27358	23	10.1162
3	2.06031	30	14.5609		3	2.13874	25	11.6892		3	1.74026	23	13.2165		3	2.79686	35	12.514
4	2.00547	30	14.9591		4	2.30144	30	13.0353		4	2.04738	23	11.2339		4	2.82316	30	10.6264
			14.1099					11.0225					12.6289					10.8905
20HIS2683	DAPI (mm)	Al. Blue (nb)	Nombre de cellules +/mm		20HIS2684	DAPI (mm)	Al. Blue (nb)	Nombre de cellules +/mm		20HIS2685	DAPI (mm)	Al. Blue (nb)	Nombre de cellules +/mm		20HIS2686	DAPI (mm)	Al. Blue (nb)	Nombre de cellules +/mm
WT PBS					WT IL13					TgAtf4 PBS					TgAtf4 PBS
1	1.89114	19	10.0468		1	2.39671	39	16.2723		1	3.97892	16	4.02119		1	2.82997	20	7.0672
2	2.47501	15	6.06059		2	2.53157	33	13.0354		2	2.09054	12	5.74016		2	2.59667	20	7.70217
3	2.09875	16	7.6236		3	2.5837	34	13.1594		3	2.17444	16	7.35821		3	2.72586	14	5.136
4	2.03913	14	6.86568		4	2.04718	28	13.6773		4	2.13639	12	5.61696		4	2.91355	19	6.52125
			7.64918					14.0361					5.68413					6.60665
20HIS2687	DAPI (mm)	Al. Blue (nb)	Nombre de cellules +/mm		20HIS2688	DAPI (mm)	Al. Blue (nb)	Nombre de cellules +/mm		20HIS2689	DAPI (mm)	Al. Blue (nb)	Nombre de cellules +/mm		20HIS2690	DAPI (mm)	Al. Blue (nb)	Nombre de cellules +/mm
TgAtf4 Il13					WT IL13					WT PBS					TgAtf4 Il13
1	2.83289	27	9.53089		1	2.86165	42	14.6769		1	2.16951	16	7.37494		1	2.74872	38	13.8246
2	2.98452	55	18.4284		2	2.24367	34	15.1538		2	2.49399	25	10.0241		2	3.13409	40	12.7629
3	2.94025	42	14.2845		3	3.38805	35	10.3304		3	2.68394	17	6.33396		3	2.84871	34	11.9352
4	1.63983	26	15.8553		4	1.98363	23	11.5949		4	1.63372	16	9.79361		4	2.73309	37	13.5378
			14.5248					12.939					8.38165					13.0151
20HIS2691	DAPI (mm)	Al. Blue (nb)	Nombre de cellules +/mm		20HIS2692	DAPI (mm)	Al. Blue (nb)	Nombre de cellules +/mm		20HIS2800	DAPI (mm)	Al. Blue (nb)	Nombre de cellules +/mm		20HIS2801	DAPI (mm)	Al. Blue (nb)	Nombre de cellules +/mm
TgAtf4 PBS					WT PBS					WT Il13					TgAtf4 Il13
1	1.2587	10	7.94471		1	2.49043	20	8.03075		1	2.56654	31	12.0785		1	3.19156	31	9.71311
2	1.14634	9	7.8511		2	2.30827	17	7.36482		2	2.97498	33	11.0925		2	2.34669	25	10.6533
3	1.30962	6	4.58148		3	2.32729	15	6.44526		3	2.69985	26	9.63017		3	2.55998	22	8.59382
4	1.28489	8	6.22619		4	1.32889	13	9.78258		4	2.60548	36	13.817		4	2.33148	22	9.43607
			6.65087					7.90585					11.6546					9.59907
