# Supplementary material for: Loss of Elp3 blocks intestinal tuft cell differentiation via an mTORC1-Atf4 axis
Source: EMBO J. 2024 Jul 31;43(18):6. doi: 10.1038/s44318-024-00184-4 (PMC11405396; doi:10.1038/s44318-024-00184-4)
Supplement: Supplementary file 14 — EV Figure Source data [file 44318_2024_184_MOESM14_ESM.zip › EV figures/Figure EV4/EV4 H/qPCR Atf4 target genes on TgAtf4 org.xlsx]

## Sheet: qPCR Atf4 target genes
Asns				Atf5
Name	fold			Name	fold
9909 WT	0.764012			9909 WT	1.02101
9914 TgAtf4	1.52098			9914 TgAtf4	2.08975
9996 WT	1.29086			9996 WT	1.27603
5301 TgAtf4	1.46747			5301 TgAtf4	2.03731
9906 WT	1.01396			9906 WT	0.76755
9911 TgAtf4	1.5966			9911 TgAtf4	3.11306
