# Supplementary material for: Loss of Elp3 blocks intestinal tuft cell differentiation via an mTORC1-Atf4 axis
Source: EMBO J. 2024 Jul 31;43(18):6. doi: 10.1038/s44318-024-00184-4 (PMC11405396; doi:10.1038/s44318-024-00184-4)
Supplement: Supplementary file 14 — EV Figure Source data [file 44318_2024_184_MOESM14_ESM.zip › EV figures/Figure EV4/EV4 I/qPCR analysis on TgAtf4 vs WT organoids.xlsx]

## Sheet: qPCR on TgAtf4 organoids
Lgr5			Ascl2			Dclk1			RetnlB			ChgA			Sis			Atoh1
Name	fold		Name	fold		Name	fold		Name	fold		Name	fold		Name	fold		Name	fold
9914 TgAtf4	1.14076		9914 TgAtf4	0.830278		9914 TgAtf4	0.714497		9914 TgAtf4	0.757858		9914 TgAtf4	1.0693		9914 TgAtf4	0.434271		9914 TgAtf4	1.16878
5301 TgAtf4	1.49312		5301 TgAtf4	1.79626		5301 TgAtf4	0.677519		5301 TgAtf4	0.800145		5301 TgAtf4	0.852635		5301 TgAtf4	0.278355		5301 TgAtf4	1.37395
9911 TgAtf4	0.345079		9911 TgAtf4	0.856584		9911 TgAtf4	0.82932		9911 TgAtf4	1.07923		9911 TgAtf4	0.676737		9911 TgAtf4	1.15803		9911 TgAtf4	0.959264
