# Supplementary material for: Loss of Elp3 blocks intestinal tuft cell differentiation via an mTORC1-Atf4 axis
Source: EMBO J. 2024 Jul 31;43(18):6. doi: 10.1038/s44318-024-00184-4 (PMC11405396; doi:10.1038/s44318-024-00184-4)
Supplement: Supplementary file 14 — EV Figure Source data [file 44318_2024_184_MOESM14_ESM.zip › EV figures/Figure EV4/EV4 J/Mucin2 IF quantification on TgAtf4 vs WT organoids.xlsx]

## Sheet: Summary
	Mucin2+ / um area
		WT + PBS	TgAtf4 + PBS	WT + IL13	TgAtf4 + IL13
		0.00170721	0.00150361	0.00161994	0.00494476
		0.00128792	0.0008963	0.00277722	0.0030646
		0.00107214	0.00189358	0.00155745	0.00253717
		0.00185536	0.00178565		0.00177339
		0.00147655	0.00106844		0.00174119
		0.00185817			0.00316714
					0.00263276
		0.00076517		0.002115
		0.00100958	0.00073038	0.00186918	0.00243886
		0.00138107		0.00141334	0.0020751
		0.00132338		0.00229956	0.00211053
		0.00112506		0.00183989	0.00248401
		0.00092117		0.00183014	0.00249954
				0.00154908	0.00208564
				0.00160807	0.00275357
				0.00183868	0.00207707

## Sheet: Mucin 9909 WT
AVERAGE	muc+ / um area	0.00154289			0.00198487
22022021	9909 WT 001			9909 WT + IL13 001
	um area	46860		um area	40742.3
	muc+	80		muc+	66
		0.00170721			0.00161994
	9909 WT 002			um area	19804
	um area	65998		muc+	55
	muc+	85			0.00277722
		0.00128792
				9909 WT IL13 j2 muc uaa1 002
	9909 WT 003			um area	59070.9
	um area	46635.5		muc+	92
	muc+	50			0.00155745
		0.00107214
9022021	9909 WT 001
	um area	36650.5
	muc+	68
		0.00185536
	um area	56211.9
	muc+	83
		0.00147655
	9909 WT 002
	um area	12377.8
	muc+	23
		0.00185817

## Sheet: Mucin 9906 WT
AVERAGE	muc+ / um area	0.00108757			0.0018181
9022021	9906 WT 001			9906 WT + IL13 001
	um area	40513.7		um area	66193.9
	muc+	31		Muc+	140
		0.000765174			0.002115
	um area	24762.9		9906 WT + IL13 002
	muc+	25		um area	93624.1
		0.00100958		Muc+	175
					0.00186918
	9906 WT 002
	um area	26066.8		9906 WT + IL13 003
	muc+	36		um area	106839
		0.00138107		Muc+	151
					0.00141334
	um area	18135.4
	muc+	24		9906 WT + IL13 004
		0.00132338		um area	43921.5
				Muc+	101
	um area	22221			0.00229956
	muc+	25
		0.00112506		um area	30980.2
				Muc+	57
	9906 WT 003				0.00183989
	um area	35824
	muc+	33		9906 WT + IL13 005
		0.000921171		um area	33330.8
				Muc+	61
					0.00183014
				9906 WT + IL13 006
				um area	54871.3
				Muc+	85
					0.00154908
				9906 WT + IL13 007
				um area	78976.4
				Muc+	127
					0.00160807
				9906 WT + IL13 008
				um area	95721
				Muc+	176
					0.00183868

## Sheet: Mucin 431 TgATF4
AVERAGE	muc+ / um area	0.000730378			0.00231554
	431 TgATF4 001			431 TgATF4 +IL13 001
	um area	79410.9		um area	27061.8
	muc+	58		muc+	66
		0.000730378			0.00243886
				um area	52045.6
				muc+	108
					0.0020751
				um area	47855.3
				muc+	101
					0.00211053
				431 TgATF4 +IL13 002
				um area	42270.3
				muc+	105
					0.00248401
				um area	20003.7
				muc+	50
					0.00249954
				431TgATF4 +IL13 003
				um area	26370.8
				muc+	55
					0.00208564
				um area	8352.78
				muc+	23
					0.00275357
				um area	45737.5
				muc+	95
					0.00207707

## Sheet: Mucin 9914 TgATF4
AVERAGE	muc+ / um area	0.00142952			0.00283729
9022021	9914 TgATF4 001			9914 TgATF4 + IL13 001
	um area	14631.5		um area	9100.54
	muc+	22		muc+	45
		0.00150361			0.00494476
	9914 TgATF4 002			um area	43398.9
	um area	58016.1		muc+	133
	muc+	52			0.0030646
		0.000896304
				9914 TgATF4 + IL13 002
	9914 TgATF4 003			um area	87893.1
	um area	36438.9		muc+	223
	muc+	69			0.00253717
		0.00189358
				9914 TgATF4 + IL13 003
	um area	8960.34		um area	40036.3
	muc+	16		muc+	71
		0.00178565			0.00177339
	9914 TgATF4 004			um area	56283.4
	um area	98274.4		muc+	98
	muc+	105			0.00174119
		0.00106844
				9914 TgATF4 + IL13 004
				um area	64411.4
				muc+	204
					0.00316714
				9914 TgATF4 + IL13 005
				um area	50517.2
				muc+	133
					0.00263276
		3980623	0
